# Supplementary material for: Light activation of the dopaminergic system occurs after eye-opening in the mouse retina
Source: Front Ophthalmol (Lausanne). 2023 May 9;3:1184627. doi: 10.3389/fopht.2023.1184627 (PMC11182289; doi:10.3389/fopht.2023.1184627)
Supplement: Supplementary file 2 [file DataSheet_2.xlsx]

## Sheet: Photopic_555
		Irradiance		Photopic				total photopic candelas
	Wavelength	uW/cm2	W/m2	A	B	=		26398.3	cd/m2
	300	0	0	1.0091	2.29335e-09	2.31422e-09		0
	301	0	0	1.0091	2.67637e-09	2.70073e-09		0
	302	0	0	1.0091	3.12149e-09	3.1499e-09		0
	303	0	0	1.0091	3.63845e-09	3.67156e-09		0
	304	0	0	1.0091	4.23847e-09	4.27704e-09		0
	305	0	0	1.0091	4.93447e-09	4.97937e-09		0
	306	0	0	1.0091	5.7413e-09	5.79355e-09		0
	307	0	0	1.0091	6.67603e-09	6.73679e-09		0
	308	0	0	1.0091	7.75828e-09	7.82888e-09		0
	309	0	0	1.0091	9.01054e-09	9.09255e-09		0
	310	0	0	1.0091	1.04586e-08	1.05538e-08		0
	311	0	0	1.0091	1.21322e-08	1.22426e-08		0
	312	0	0	1.0091	1.4065e-08	1.4193e-08		0
	313	0	0	1.0091	1.62959e-08	1.64442e-08		0
	314	0	0	1.0091	1.88694e-08	1.90411e-08		0
	315	0	0	1.0091	2.18361e-08	2.20348e-08		0
	316	0	0	1.0091	2.5254e-08	2.54839e-08		0
	317	0	0	1.0091	2.91894e-08	2.9455e-08		0
	318	0	0	1.0091	3.37177e-08	3.40246e-08		0
	319	0	0	1.0091	3.89251e-08	3.92793e-08		0
	320	0	0	1.0091	4.49096e-08	4.53184e-08		0
	321	0	0	1.0091	5.17831e-08	5.22544e-08		0
	322	0	0	1.0091	5.96727e-08	6.02158e-08		0
	323	0	0	1.0091	6.87229e-08	6.93484e-08		0
	324	0	0	1.0091	7.90981e-08	7.9818e-08		0
	325	0	0	1.0091	9.09849e-08	9.18129e-08		0
	326	0	0	1.0091	1.04595e-07	1.05547e-07		0
	327	0	0	1.0091	1.20169e-07	1.21262e-07		0
	328	0	0	1.0091	1.37978e-07	1.39234e-07		0
	329	0	0	1.0091	1.58332e-07	1.59773e-07		0
	330	0	0	1.0091	1.81578e-07	1.83231e-07		0
	331	0	0	1.0091	2.08113e-07	2.10007e-07		0
	332	0	0	1.0091	2.38381e-07	2.4055e-07		0
	333	0	0	1.0091	2.72887e-07	2.75371e-07		0
	334	0	0	1.0091	3.12201e-07	3.15042e-07		0
	335	0	0	1.0091	3.56963e-07	3.60211e-07		0
	336	0	0	1.0091	4.07897e-07	4.11609e-07		0
	337	0	0	1.0091	4.65818e-07	4.70058e-07		0
	338	0	0	1.0091	5.31645e-07	5.36483e-07		0
	339	0	0	1.0091	6.06408e-07	6.11927e-07		0
	340	0	0	1.0091	6.91269e-07	6.9756e-07		0
	341	0	0	1.0091	7.87531e-07	7.94698e-07		0
	342	0	0	1.0091	8.96658e-07	9.04818e-07		0
	343	0	0	1.0091	1.02029e-06	1.02958e-06		0
	344	0	0	1.0091	1.16027e-06	1.17083e-06		0
	345	0	0	1.0091	1.31867e-06	1.33067e-06		0
	346	0	0	1.0091	1.49778e-06	1.51142e-06		0
	347	0	0	1.0091	1.70021e-06	1.71568e-06		0
	348	0	0	1.0091	1.92882e-06	1.94638e-06		0
	349	0	0	1.0091	2.18686e-06	2.20676e-06		0
	350	0	0	1.0091	2.47793e-06	2.50048e-06		0
	351	0	0	1.0091	2.80605e-06	2.83159e-06		0
	352	0	0	1.0091	3.17571e-06	3.20461e-06		0
	353	0	0	1.0091	3.5919e-06	3.62459e-06		0
	354	0	0	1.0091	4.0602e-06	4.09715e-06		0
	355	0	0	1.0091	4.58678e-06	4.62852e-06		0
	356	0	0	1.0091	5.17854e-06	5.22567e-06		0
	357	0	0	1.0091	5.84313e-06	5.89631e-06		0
	358	0	0	1.0091	6.58904e-06	6.64901e-06		0
	359	0	0	1.0091	7.4257e-06	7.49328e-06		0
	360	0	0	1.0091	8.36357e-06	8.43968e-06		0
	361	0	0	1.0091	9.41421e-06	9.49989e-06		0
	362	0	0	1.0091	1.05905e-05	1.06868e-05		0
	363	0	0	1.0091	1.19065e-05	1.20149e-05		0
	364	0	0	1.0091	1.33781e-05	1.34998e-05		0
	365	0	0	1.0091	1.50224e-05	1.51591e-05		0
	366	0	0	1.0091	1.68587e-05	1.70122e-05		0
	367	0	0	1.0091	1.89082e-05	1.90802e-05		0
	368	0	0	1.0091	2.11939e-05	2.13868e-05		0
	369	0	0	1.0091	2.37418e-05	2.39578e-05		0
	370	0	0	1.0091	2.65799e-05	2.68218e-05		0
	371	0	0	1.0091	2.97393e-05	3.001e-05		0
	372	0	0	1.0091	3.32543e-05	3.3557e-05		0
	373	0	0	1.0091	3.71624e-05	3.75006e-05		0
	374	0	0	1.0091	4.15048e-05	4.18825e-05		0
	375	0	0	1.0091	4.63266e-05	4.67483e-05		0
	376	0	0	1.0091	5.16776e-05	5.21479e-05		0
	377	0	0	1.0091	5.76119e-05	5.81362e-05		0
	378	0	0	1.0091	6.4189e-05	6.47732e-05		0
	379	0	0	1.0091	7.1474e-05	7.21244e-05		0
	380	0.0795743	0.000795743	1.0091	7.95378e-05	8.02617e-05		4.36216e-05
	381	0.106375	0.00106375	1.0091	8.84582e-05	8.92632e-05		6.48537e-05
	382	0.0158249	0.000158249	1.0091	9.83198e-05	9.92146e-05		1.07235e-05
	383	0.254179	0.00254179	1.0091	0.000109215	0.000110209		0.000191327
	384	0.136403	0.00136403	1.0091	0.000121245	0.000122348		0.000113983
	385	0.184487	0.00184487	1.0091	0.000134518	0.000135743		0.000171042
	386	0.147012	0.00147012	1.0091	0.000149155	0.000150513		0.000151129
	387	0.104536	0.00104536	1.0091	0.000165285	0.00016679		0.000119084
	388	0.0874336	0.000874336	1.0091	0.00018305	0.000184716		0.000110307
	389	0.105693	0.00105693	1.0091	0.000202601	0.000204445		0.000147585
	390	0.259107	0.00259107	1.0091	0.000224106	0.000226146		0.00040021
	391	0.190632	0.00190632	1.0091	0.000247745	0.000249999		0.000325503
	392	0.160869	0.00160869	1.0091	0.000273711	0.000276202		0.000303473
	393	0.203167	0.00203167	1.0091	0.000302218	0.000304969		0.000423184
	394	0.165861	0.00165861	1.0091	0.000333493	0.000336528		0.000381228
	395	0.236874	0.00236874	1.0091	0.000367783	0.00037113		0.000600431
	396	0.225789	0.00225789	1.0091	0.000405354	0.000409043		0.000630801
	397	0.204034	0.00204034	1.0091	0.000446495	0.000450558		0.000627875
	398	0.230812	0.00230812	1.0091	0.000491515	0.000495988		0.000781898
	399	0.301411	0.00301411	1.0091	0.000540749	0.00054567		0.00112334
	400	0.275782	0.00275782	1.0091	0.000594557	0.000599968		0.00113009
	401	0.166933	0.00166933	1.0091	0.000653325	0.000659271		0.000751669
	402	0.181276	0.00181276	1.0091	0.000717471	0.000724001		0.000896398
	403	0.33856	0.0033856	1.0091	0.000787441	0.000794607		0.00183742
	404	0.346944	0.00346944	1.0091	0.000863714	0.000871574		0.00206531
	405	0.290007	0.00290007	1.0091	0.000946805	0.000955421		0.00189245
	406	0.584192	0.00584192	1.0091	0.00103726	0.0010467		0.00417638
	407	0.465139	0.00465139	1.0091	0.00113568	0.00114602		0.00364079
	408	0.652096	0.00652096	1.0091	0.00124269	0.001254		0.0055851
	409	0.778946	0.00778946	1.0091	0.00135897	0.00137133		0.00729577
	410	0.859274	0.00859274	1.0091	0.00148522	0.00149874		0.00879587
	411	1.00832	0.0100832	1.0091	0.00162224	0.001637		0.0112738
	412	0.993765	0.00993765	1.0091	0.00177082	0.00178694		0.0121287
	413	1.42635	0.0142635	1.0091	0.00193185	0.00194944		0.0189913
	414	1.52583	0.0152583	1.0091	0.00210626	0.00212543		0.0221501
	415	1.82371	0.0182371	1.0091	0.00229503	0.00231592		0.0288469
	416	2.15586	0.0215586	1.0091	0.00249922	0.00252196		0.0371347
	417	2.48359	0.0248359	1.0091	0.00271993	0.00274468		0.0465578
	418	2.56127	0.0256127	1.0091	0.00295835	0.00298528		0.0522228
	419	2.91714	0.0291714	1.0091	0.00321574	0.00324501		0.0646536
	420	3.12622	0.0312622	1.0091	0.00349342	0.00352521		0.0752707
	421	3.91474	0.0391474	1.0091	0.00379279	0.00382731		0.102333
	422	4.02453	0.0402453	1.0091	0.00411534	0.00415279		0.11415
	423	4.76371	0.0476371	1.0091	0.00446263	0.00450324		0.146518
	424	4.8807	0.048807	1.0091	0.00483631	0.00488033		0.162687
	425	6.11083	0.0611083	1.0091	0.00523814	0.00528581		0.220614
	426	6.04309	0.0604309	1.0091	0.00566993	0.00572153		0.236152
	427	6.4805	0.064805	1.0091	0.00613363	0.00618945		0.273956
	428	7.73701	0.0773701	1.0091	0.00663126	0.00669161		0.35361
	429	8.33666	0.0833666	1.0091	0.00716494	0.00723015		0.41168
	430	8.87953	0.0887953	1.0091	0.00773692	0.00780733		0.473493
	431	9.84295	0.0984295	1.0091	0.00834953	0.00842552		0.566425
	432	11.8879	0.118879	1.0091	0.00900523	0.00908719		0.737828
	433	11.911	0.11911	1.0091	0.00970658	0.00979491		0.796835
	434	13.0807	0.130807	1.0091	0.0104562	0.0105514		0.942675
	435	14.8362	0.148362	1.0091	0.011257	0.0113595		1.15107
	436	15.2203	0.152203	1.0091	0.0121119	0.0122221		1.27055
	437	16.3115	0.163115	1.0091	0.0130238	0.0131423		1.46415
	438	17.8164	0.178164	1.0091	0.0139959	0.0141233		1.71861
	439	20.0058	0.200058	1.0091	0.0150316	0.0151684		2.0726
	440	21.4291	0.214291	1.0091	0.0161341	0.016281		2.3829
	441	23.2514	0.232514	1.0091	0.0173071	0.0174646		2.77351
	442	24.9531	0.249531	1.0091	0.0185543	0.0187231		3.19098
	443	28.5101	0.285101	1.0091	0.0198793	0.0200602		3.90621
	444	28.9364	0.289364	1.0091	0.0212861	0.0214798		4.24518
	445	31.1138	0.311138	1.0091	0.0227788	0.0229861		4.88472
	446	33.6982	0.336982	1.0091	0.0243615	0.0245832		5.65804
	447	35.5158	0.355158	1.0091	0.0260385	0.0262754		6.37372
	448	37.8898	0.378898	1.0091	0.0278141	0.0280673		7.26346
	449	41.0396	0.410396	1.0091	0.029693	0.0299632		8.39871
	450	44.2447	0.442447	1.0091	0.0316797	0.031968		9.66046
	451	45.2529	0.452529	1.0091	0.0337791	0.0340865		10.5354
	452	46.6085	0.466085	1.0091	0.0359958	0.0363234		11.5631
	453	46.1636	0.461636	1.0091	0.038335	0.0386838		12.1969
	454	47.4053	0.474053	1.0091	0.0408016	0.0411729		13.3309
	455	48.0593	0.480593	1.0091	0.0434007	0.0437957		14.3757
	456	47.3734	0.473734	1.0091	0.0461377	0.0465576		15.0642
	457	45.1013	0.451013	1.0091	0.0490178	0.0494639		15.2369
	458	44.3108	0.443108	1.0091	0.0520463	0.0525199		15.8948
	459	42.2076	0.422076	1.0091	0.0552286	0.0557312		16.0661
	460	40.5023	0.405023	1.0091	0.0585703	0.0591033		16.3498
	461	38.0948	0.380948	1.0091	0.0620768	0.0626417		16.2986
	462	35.8068	0.358068	1.0091	0.0657536	0.066352		16.2271
	463	34.1339	0.341339	1.0091	0.0696063	0.0702398		16.3753
	464	32.3045	0.323045	1.0091	0.0736404	0.0743106		16.3959
	465	30.484	0.30484	1.0091	0.0778615	0.0785701		16.3587
	466	28.9766	0.289766	1.0091	0.0822749	0.0830237		16.4312
	467	28.3668	0.283668	1.0091	0.0868862	0.0876769		16.987
	468	25.5424	0.255424	1.0091	0.0917007	0.0925353		16.1432
	469	24.7596	0.247596	1.0091	0.0967238	0.0976041		16.5057
	470	23.6497	0.236497	1.0091	0.101961	0.102889		16.6193
	471	22.6252	0.226252	1.0091	0.107416	0.108394		16.7502
	472	21.4168	0.214168	1.0091	0.113096	0.114125		16.6938
	473	20.1413	0.201413	1.0091	0.119004	0.120087		16.5198
	474	19.9876	0.199876	1.0091	0.125145	0.126284		17.2397
	475	18.3784	0.183784	1.0091	0.131525	0.132722		16.6598
	476	17.7027	0.177027	1.0091	0.138146	0.139403		16.8552
	477	16.984	0.16984	1.0091	0.145013	0.146333		16.9748
	478	16.2563	0.162563	1.0091	0.15213	0.153515		17.0448
	479	15.7609	0.157609	1.0091	0.1595	0.160952		17.326
	480	14.8787	0.148787	1.0091	0.167127	0.168648		17.1383
	481	15.42	0.1542	1.0091	0.175013	0.176606		18.5998
	482	14.4632	0.144632	1.0091	0.183161	0.184828		18.258
	483	14.4563	0.144563	1.0091	0.191573	0.193316		19.0873
	484	14.6177	0.146177	1.0091	0.20025	0.202073		20.1747
	485	14.7295	0.147295	1.0091	0.209195	0.211099		21.2371
	486	14.5539	0.145539	1.0091	0.218408	0.220396		21.9079
	487	14.7822	0.147822	1.0091	0.227889	0.229963		23.2177
	488	14.86	0.1486	1.0091	0.237639	0.239802		24.3383
	489	15.158	0.15158	1.0091	0.247657	0.24991		25.8731
	490	15.7611	0.157611	1.0091	0.257941	0.260289		28.0196
	491	15.8822	0.158822	1.0091	0.268492	0.270935		29.3898
	492	16.2249	0.162249	1.0091	0.279305	0.281847		31.2332
	493	16.6096	0.166096	1.0091	0.290379	0.293022		33.2414
	494	16.9276	0.169276	1.0091	0.301711	0.304457		35.2
	495	17.2213	0.172213	1.0091	0.313296	0.316147		37.1858
	496	17.9809	0.179809	1.0091	0.325131	0.32809		40.2924
	497	18.4307	0.184307	1.0091	0.337209	0.340278		42.8348
	498	19.128	0.19128	1.0091	0.349525	0.352706		46.0791
	499	19.8371	0.198371	1.0091	0.362074	0.365369		49.5029
	500	20.4573	0.204573	1.0091	0.374847	0.378259		52.8515
	501	21.1343	0.211343	1.0091	0.387838	0.391367		56.4928
	502	21.8328	0.218328	1.0091	0.401037	0.404686		60.346
	503	22.2018	0.222018	1.0091	0.414435	0.418207		63.4161
	504	23.0214	0.230214	1.0091	0.428024	0.431919		67.9134
	505	23.5969	0.235969	1.0091	0.441792	0.445813		71.8501
	506	24.4032	0.244032	1.0091	0.455729	0.459877		76.6495
	507	24.8447	0.248447	1.0091	0.469823	0.474098		80.4493
	508	25.233	0.25233	1.0091	0.48406	0.488466		84.183
	509	26.2248	0.262248	1.0091	0.49843	0.502966		90.0888
	510	26.4498	0.264498	1.0091	0.512917	0.517585		93.5026
	511	27.5137	0.275137	1.0091	0.527507	0.532308		100.03
	512	28.0708	0.280708	1.0091	0.542186	0.547121		104.896
	513	28.4525	0.284525	1.0091	0.556939	0.562007		109.215
	514	28.6971	0.286971	1.0091	0.571748	0.576951		113.083
	515	28.9818	0.289818	1.0091	0.586598	0.591936		117.171
	516	29.9581	0.299581	1.0091	0.601471	0.606945		124.19
	517	30.1965	0.301965	1.0091	0.616351	0.62196		128.274
	518	31.1159	0.311159	1.0091	0.631219	0.636963		135.369
	519	31.3974	0.313974	1.0091	0.646056	0.651935		139.804
	520	31.5684	0.315684	1.0091	0.660844	0.666858		143.783
	521	32.1979	0.321979	1.0091	0.675564	0.681712		149.917
	522	32.6634	0.326634	1.0091	0.690196	0.696477		155.378
	523	32.7935	0.327935	1.0091	0.704721	0.711134		159.279
	524	33.0231	0.330231	1.0091	0.719118	0.725663		163.672
	525	33.6502	0.336502	1.0091	0.733368	0.740043		170.085
	526	33.2136	0.332136	1.0091	0.747451	0.754253		171.101
	527	33.6944	0.336944	1.0091	0.761345	0.768274		176.805
	528	33.8229	0.338229	1.0091	0.775031	0.782085		180.67
	529	34.0444	0.340444	1.0091	0.788489	0.795665		185.01
	530	34.2952	0.342952	1.0091	0.801697	0.808993		189.495
	531	34.6054	0.346054	1.0091	0.814636	0.82205		194.295
	532	35.0445	0.350445	1.0091	0.827286	0.834815		199.817
	533	35.3569	0.353569	1.0091	0.839627	0.847268		204.604
	534	35.2159	0.352159	1.0091	0.851639	0.85939		206.704
	535	35.4574	0.354574	1.0091	0.863303	0.87116		210.972
	536	35.759	0.35759	1.0091	0.8746	0.88256		215.551
	537	35.8148	0.358148	1.0091	0.885512	0.893571		218.581
	538	36.3879	0.363879	1.0091	0.896021	0.904176		224.714
	539	36.1479	0.361479	1.0091	0.906109	0.914355		225.745
	540	36.7307	0.367307	1.0091	0.915759	0.924093		231.828
	541	36.6213	0.366213	1.0091	0.924955	0.933372		233.459
	542	37.0665	0.370665	1.0091	0.933681	0.942178		238.526
	543	37.3943	0.373943	1.0091	0.941922	0.950494		242.759
	544	37.0209	0.370209	1.0091	0.949664	0.958307		242.31
	545	37.5972	0.375972	1.0091	0.956894	0.965602		247.956
	546	38.0201	0.380201	1.0091	0.963598	0.972368		252.502
	547	37.8241	0.378241	1.0091	0.969766	0.978592		252.808
	548	38.5417	0.385417	1.0091	0.975386	0.984263		259.097
	549	38.6634	0.386634	1.0091	0.980448	0.989371		261.264
	550	38.8592	0.388592	1.0091	0.984943	0.993907		263.791
	551	38.8617	0.388617	1.0091	0.988864	0.997863		264.858
	552	38.9482	0.389482	1.0091	0.992203	1.00123		266.344
	553	39.8706	0.398706	1.0091	0.994954	1.00401		273.408
	554	39.4108	0.394108	1.0091	0.997112	1.00619		270.841
	555	40.2398	0.402398	1.0091	0.998674	1.00776		276.971
	556	40.2444	0.402444	1.0091	0.999636	1.00873		277.27
	557	40.4398	0.404398	1.0091	0.999997	1.0091		278.717
	558	40.6233	0.406233	1.0091	0.999756	1.00885		279.914
	559	41.0234	0.410234	1.0091	0.998914	1.00801		282.433
	560	41.5285	0.415285	1.0091	0.997472	1.00655		285.498
	561	40.7528	0.407528	1.0091	0.995433	1.00449		279.592
	562	41.2812	0.412812	1.0091	0.9928	1.00184		282.468
	563	41.9085	0.419085	1.0091	0.989578	0.998584		285.83
	564	42.0835	0.420835	1.0091	0.985774	0.994745		285.92
	565	42.2363	0.422363	1.0091	0.981393	0.990324		285.683
	566	42.1635	0.421635	1.0091	0.976443	0.98533		283.752
	567	42.0091	0.420091	1.0091	0.970934	0.97977		281.118
	568	42.5757	0.425757	1.0091	0.964875	0.973656		283.131
	569	42.5196	0.425196	1.0091	0.958277	0.966998		280.825
	570	43.2893	0.432893	1.0091	0.951151	0.959808		283.783
	571	43.1155	0.431155	1.0091	0.943511	0.952097		280.373
	572	43.504	0.43504	1.0091	0.935368	0.943881		280.458
	573	43.5566	0.435566	1.0091	0.926738	0.935172		278.206
	574	44.1968	0.441968	1.0091	0.917635	0.925986		279.522
	575	44.4289	0.444289	1.0091	0.908074	0.916339		278.063
	576	44.3815	0.443815	1.0091	0.898073	0.906246		274.707
	577	44.9418	0.449418	1.0091	0.887647	0.895725		274.945
	578	45.6585	0.456585	1.0091	0.876814	0.884794		275.921
	579	45.5899	0.455899	1.0091	0.865592	0.87347		271.98
	580	46.0852	0.460852	1.0091	0.854	0.861772		271.253
	581	46.1557	0.461557	1.0091	0.842056	0.84972		267.869
	582	46.4693	0.464693	1.0091	0.82978	0.837331		265.757
	583	46.9679	0.469679	1.0091	0.81719	0.824627		264.533
	584	46.327	0.46327	1.0091	0.804307	0.811627		256.81
	585	47.2098	0.472098	1.0091	0.791151	0.798351		257.423
	586	47.1165	0.471165	1.0091	0.777742	0.78482		252.56
	587	47.5104	0.475104	1.0091	0.7641	0.771054		250.204
	588	47.3794	0.473794	1.0091	0.750245	0.757073		244.99
	589	47.1076	0.471076	1.0091	0.736199	0.742899		239.024
	590	47.19	0.4719	1.0091	0.721981	0.728551		234.818
	591	47.2652	0.472652	1.0091	0.707611	0.714051		230.511
	592	47.8847	0.478847	1.0091	0.69311	0.699418		228.746
	593	47.7777	0.477777	1.0091	0.678498	0.684673		223.424
	594	47.5337	0.475337	1.0091	0.663794	0.669835		217.465
	595	47.3728	0.473728	1.0091	0.649018	0.654925		211.905
	596	47.7321	0.477321	1.0091	0.634189	0.639961		208.634
	597	47.6675	0.476675	1.0091	0.619326	0.624962		203.468
	598	47.3558	0.473558	1.0091	0.604447	0.609948		197.282
	599	47.1311	0.471311	1.0091	0.589571	0.594937		191.513
	600	46.952	0.46952	1.0091	0.574715	0.579946		185.978
	601	46.7746	0.467746	1.0091	0.559896	0.564992		180.498
	602	46.4214	0.464214	1.0091	0.545131	0.550093		174.411
	603	46.5685	0.465685	1.0091	0.530436	0.535264		170.248
	604	45.8296	0.458296	1.0091	0.515827	0.520521		162.932
	605	45.8371	0.458371	1.0091	0.501318	0.505881		158.375
	606	46.1826	0.461826	1.0091	0.486924	0.491356		154.987
	607	46.0894	0.460894	1.0091	0.472659	0.476961		150.143
	608	45.3156	0.453156	1.0091	0.458536	0.462709		143.211
	609	45.3068	0.453068	1.0091	0.444567	0.448612		138.821
	610	45.1255	0.451255	1.0091	0.430764	0.434684		133.973
	611	45.1523	0.451523	1.0091	0.417138	0.420935		129.812
	612	44.7706	0.447706	1.0091	0.403701	0.407375		124.568
	613	44.2368	0.442368	1.0091	0.390461	0.394014		119.046
	614	43.8946	0.438946	1.0091	0.377428	0.380863		114.183
	615	43.6381	0.436381	1.0091	0.364611	0.367929		109.661
	616	43.3136	0.433136	1.0091	0.352017	0.35522		105.086
	617	42.8271	0.428271	1.0091	0.339653	0.342744		100.256
	618	42.2038	0.422038	1.0091	0.327527	0.330508		95.2695
	619	41.6057	0.416057	1.0091	0.315643	0.318516		90.5117
	620	41.0804	0.410804	1.0091	0.304008	0.306775		86.0745
	621	40.7852	0.407852	1.0091	0.292625	0.295288		82.2564
	622	40.4644	0.404644	1.0091	0.281499	0.284061		78.5065
	623	39.6878	0.396878	1.0091	0.270633	0.273096		74.0275
	624	38.9699	0.389699	1.0091	0.26003	0.262397		69.8406
	625	38.3436	0.383436	1.0091	0.249692	0.251965		65.9862
	626	37.7847	0.377847	1.0091	0.239621	0.241802		62.4017
	627	37.3991	0.373991	1.0091	0.229818	0.231909		59.2379
	628	36.4741	0.364741	1.0091	0.220283	0.222287		55.3758
	629	36.1786	0.361786	1.0091	0.211016	0.212937		52.6166
	630	35.6223	0.356223	1.0091	0.202018	0.203857		49.5983
	631	35.153	0.35153	1.0091	0.193287	0.195046		46.8296
	632	34.5364	0.345364	1.0091	0.184822	0.186504		43.9933
	633	33.7835	0.337835	1.0091	0.176622	0.178229		41.1249
	634	33.1557	0.331557	1.0091	0.168684	0.170219		38.5466
	635	32.8086	0.328086	1.0091	0.161005	0.16247		36.4069
	636	31.7556	0.317556	1.0091	0.153584	0.154982		33.6141
	637	31.6462	0.316462	1.0091	0.146416	0.147749		31.935
	638	30.652	0.30652	1.0091	0.1395	0.140769		29.4704
	639	30.161	0.30161	1.0091	0.132829	0.134038		27.6119
	640	29.237	0.29237	1.0091	0.126402	0.127553		25.4708
	641	28.8373	0.288373	1.0091	0.120214	0.121308		23.8926
	642	28.6906	0.286906	1.0091	0.114259	0.115299		22.5936
	643	27.6438	0.276438	1.0091	0.108534	0.109522		20.6786
	644	27.3163	0.273163	1.0091	0.103034	0.103972		19.3981
	645	26.7583	0.267583	1.0091	0.0977539	0.0986435		18.028
	646	25.9782	0.259782	1.0091	0.0926885	0.093532		16.5955
	647	25.4553	0.254553	1.0091	0.0878327	0.088632		15.4095
	648	25.0265	0.250265	1.0091	0.0831812	0.0839382		14.3476
	649	24.3891	0.243891	1.0091	0.0787286	0.0794451		13.2338
	650	24.0948	0.240948	1.0091	0.0744695	0.0751472		12.3668
	651	23.2201	0.232201	1.0091	0.0703985	0.0710391		11.2663
	652	22.7735	0.227735	1.0091	0.0665099	0.0671152		10.4393
	653	21.9331	0.219331	1.0091	0.0627983	0.0633699		9.49298
	654	21.4357	0.214357	1.0091	0.0592582	0.0597975		8.75471
	655	21.4018	0.214018	1.0091	0.055884	0.0563926		8.24314
	656	20.8177	0.208177	1.0091	0.0526702	0.0531496		7.55707
	657	19.8812	0.198812	1.0091	0.0496114	0.0500629		6.79797
	658	19.5338	0.195338	1.0091	0.0467021	0.0471271		6.2875
	659	19.3114	0.193114	1.0091	0.0439369	0.0443368		5.84787
	660	18.7873	0.187873	1.0091	0.0413106	0.0416866		5.3491
	661	18.1296	0.181296	1.0091	0.0388179	0.0391712		4.85039
	662	17.8524	0.178524	1.0091	0.0364537	0.0367855		4.48533
	663	17.4789	0.174789	1.0091	0.0342129	0.0345242		4.12152
	664	16.9213	0.169213	1.0091	0.0320904	0.0323825		3.74253
	665	16.3447	0.163447	1.0091	0.0300816	0.0303553		3.38869
	666	16.0495	0.160495	1.0091	0.0281815	0.028438		3.11731
	667	15.4505	0.154505	1.0091	0.0263856	0.0266257		2.80973
	668	15.186	0.15186	1.0091	0.0246892	0.0249139		2.58408
	669	14.7932	0.147932	1.0091	0.023088	0.0232981		2.35398
	670	14.1514	0.141514	1.0091	0.0215777	0.021774		2.10454
	671	14.0121	0.140121	1.0091	0.020154	0.0203374		1.94634
	672	13.9106	0.139106	1.0091	0.0188129	0.0189841		1.80367
	673	13.4026	0.134026	1.0091	0.0175505	0.0177102		1.62119
	674	12.9044	0.129044	1.0091	0.016363	0.0165119		1.45531
	675	12.5081	0.125081	1.0091	0.0152466	0.0153854		1.31437
	676	12.2032	0.122032	1.0091	0.0141978	0.0143271		1.19413
	677	11.8599	0.118599	1.0091	0.0132133	0.0133335		1.08005
	678	11.7504	0.117504	1.0091	0.0122896	0.0124014		0.995283
	679	11.3997	0.113997	1.0091	0.0114236	0.0115276		0.897532
	680	10.83	0.1083	1.0091	0.0106122	0.0107088		0.792117
	681	10.4618	0.104618	1.0091	0.00985256	0.00994222		0.710416
	682	10.2169	0.102169	1.0091	0.00914176	0.00922496		0.643734
	683	9.91545	0.0991545	1.0091	0.00847715	0.00855429		0.579319
	684	9.77422	0.0977422	1.0091	0.00785612	0.00792761		0.529231
	685	9.40024	0.0940024	1.0091	0.0072762	0.00734242		0.47141
	686	9.31341	0.0931341	1.0091	0.00673504	0.00679633		0.432319
	687	9.03327	0.0903327	1.0091	0.00623038	0.00628708		0.387895
	688	8.85052	0.0885052	1.0091	0.00576006	0.00581248		0.351359
	689	8.45503	0.0845503	1.0091	0.00532204	0.00537047		0.310133
	690	8.07004	0.0807004	1.0091	0.00491437	0.00495909		0.273337
	691	7.82003	0.0782003	1.0091	0.0045352	0.00457647		0.244433
	692	7.8247	0.078247	1.0091	0.00418276	0.00422083		0.225572
	693	7.5358	0.075358	1.0091	0.00385539	0.00389048		0.200241
	694	7.29774	0.0729774	1.0091	0.00355151	0.00358383		0.178631
	695	7.198	0.07198	1.0091	0.00326961	0.00329937		0.162204
	696	6.97462	0.0697462	1.0091	0.00300827	0.00303565		0.144608
	697	6.83364	0.0683364	1.0091	0.00276616	0.00279133		0.130282
	698	6.43801	0.0643801	1.0091	0.002542	0.00256514		0.112793
	699	6.51602	0.0651602	1.0091	0.0023346	0.00235585		0.104846
	700	6.2371	0.062371	1.0091	0.00214283	0.00216234		0.0921142
	701	5.95225	0.0595225	1.0091	0.00196564	0.00198352		0.0806379
	702	5.88234	0.0588234	1.0091	0.001802	0.0018184		0.0730569
	703	5.50061	0.0550061	1.0091	0.001651	0.00166603		0.0625913
	704	5.57329	0.0557329	1.0091	0.00151174	0.0015255		0.058069
	705	5.25736	0.0525736	1.0091	0.0013834	0.00139599		0.0501267
	706	5.22635	0.0522635	1.0091	0.00126518	0.0012767		0.045573
	707	4.87256	0.0487256	1.0091	0.00115638	0.0011669		0.038834
	708	4.95236	0.0495236	1.0091	0.00105629	0.00106591		0.0360538
	709	4.74679	0.0474679	1.0091	0.000964289	0.000973065		0.0315473
	710	4.64377	0.0464377	1.0091	0.000879769	0.000887776		0.0281575
	711	4.48453	0.0448453	1.0091	0.000802175	0.000809475		0.0247937
	712	4.3471	0.043471	1.0091	0.000730984	0.000737637		0.0219009
	713	4.10354	0.0410354	1.0091	0.000665711	0.000671769		0.0188278
	714	4.08988	0.0408988	1.0091	0.000605901	0.000611415		0.0170792
	715	3.98978	0.0398978	1.0091	0.000551133	0.000556148		0.0151552
	716	3.83787	0.0383787	1.0091	0.000501013	0.000505573		0.0132524
	717	3.81609	0.0381609	1.0091	0.000455178	0.00045932		0.0119717
	718	3.78389	0.0378389	1.0091	0.000413287	0.000417048		0.0107782
	719	3.45335	0.0345335	1.0091	0.000375025	0.000378438		0.00892598
	720	3.41196	0.0341196	1.0091	0.000340101	0.000343197		0.00799774
	721	3.35849	0.0335849	1.0091	0.000308244	0.000311049		0.007135
	722	3.14164	0.0314164	1.0091	0.000279203	0.000281744		0.00604548
	723	3.20551	0.0320551	1.0091	0.000252745	0.000255045		0.00558387
	724	3.02893	0.0302893	1.0091	0.000228657	0.000230738		0.00477342
	725	3.01672	0.0301672	1.0091	0.00020674	0.000208622		0.00429848
	726	2.9698	0.029698	1.0091	0.000186812	0.000188512		0.00382373
	727	2.84532	0.0284532	1.0091	0.000168703	0.000170238		0.00330833
	728	2.84369	0.0284369	1.0091	0.000152258	0.000153643		0.00298412
	729	2.74028	0.0274028	1.0091	0.000137333	0.000138582		0.00259372
	730	2.66809	0.0266809	1.0091	0.000123796	0.000124923		0.00227647
	731	2.42555	0.0242555	1.0091	0.000111527	0.000112542		0.00186442
	732	2.3271	0.023271	1.0091	0.000100413	0.000101327		0.0016105
	733	2.32032	0.0232032	1.0091	9.03524e-05	9.11746e-05		0.00144491
	734	2.22449	0.0222449	1.0091	8.12508e-05	8.19902e-05		0.0012457
	735	2.10864	0.0210864	1.0091	7.3022e-05	7.36866e-05		0.00106123
	736	2.294	0.02294	1.0091	6.55872e-05	6.61841e-05		0.00103697
	737	2.10416	0.0210416	1.0091	5.88739e-05	5.94097e-05		0.000853801
	738	1.93199	0.0193199	1.0091	5.2816e-05	5.32966e-05		0.000703274
	739	2.15695	0.0215695	1.0091	4.73528e-05	4.77838e-05		0.000703951
	740	1.84248	0.0184248	1.0091	4.24293e-05	4.28154e-05		0.000538795
	741	1.84579	0.0184579	1.0091	3.79948e-05	3.83405e-05		0.00048335
	742	1.88717	0.0188717	1.0091	3.40032e-05	3.43127e-05		0.000442269
	743	1.75978	0.0175978	1.0091	3.04127e-05	3.06895e-05		0.000368866
	744	1.7898	0.017898	1.0091	2.7185e-05	2.74324e-05		0.000335343
	745	1.69196	0.0169196	1.0091	2.42852e-05	2.45062e-05		0.000283195
	746	1.80684	0.0180684	1.0091	2.16817e-05	2.1879e-05		0.000270003
	747	1.45552	0.0145552	1.0091	1.93456e-05	1.95217e-05		0.000194069
	748	1.62133	0.0162133	1.0091	1.72509e-05	1.74079e-05		0.00019277
	749	1.47469	0.0147469	1.0091	1.53737e-05	1.55136e-05		0.000156255
	750	1.48801	0.0148801	1.0091	1.36925e-05	1.38171e-05		0.000140425
	751	1.56304	0.0156304	1.0091	1.21879e-05	1.22988e-05		0.000131297
	752	1.39764	0.0139764	1.0091	1.0842e-05	1.09407e-05		0.000104439
	753	1.20501	0.0120501	1.0091	9.63898e-06	9.7267e-06		8.00528e-05
	754	1.27213	0.0127213	1.0091	8.56428e-06	8.64222e-06		7.50894e-05
	755	1.12343	0.0112343	1.0091	7.60483e-06	7.67404e-06		5.88831e-05
	756	1.25038	0.0125038	1.0091	6.7488e-06	6.81022e-06		5.81597e-05
	757	1.30184	0.0130184	1.0091	5.98552e-06	6.03999e-06		5.3705e-05
	758	1.08669	0.0108669	1.0091	5.30537e-06	5.35366e-06		3.97353e-05
	759	1.2008	0.012008	1.0091	4.69969e-06	4.74246e-06		3.88951e-05
	760	1.04301	0.0104301	1.0091	4.16064e-06	4.19851e-06		2.99092e-05
	761	1.12911	0.0112911	1.0091	3.68121e-06	3.71471e-06		2.86471e-05
	762	1.06337	0.0106337	1.0091	3.25506e-06	3.28468e-06		2.38561e-05
	763	1.00346	0.0100346	1.0091	2.87651e-06	2.90269e-06		1.9894e-05
	764	1.10055	0.0110055	1.0091	2.54046e-06	2.56358e-06		1.92697e-05
	765	0.997035	0.00997035	1.0091	2.24231e-06	2.26272e-06		1.54085e-05
	766	0.87774	0.0087774	1.0091	1.97797e-06	1.99597e-06		1.19658e-05
	767	0.938876	0.00938876	1.0091	1.74374e-06	1.7596e-06		1.12835e-05
	768	1.00052	0.0100052	1.0091	1.53632e-06	1.5503e-06		1.0594e-05
	769	0.996729	0.00996729	1.0091	1.35276e-06	1.36507e-06		9.29291e-06
	770	1.00838	0.0100838	1.0091	1.19041e-06	1.20124e-06		8.27327e-06
	771	0.637218	0.00637218	1.0091	1.04692e-06	1.05645e-06		4.59786e-06
	772	0.720879	0.00720879	1.0091	9.20168e-07	9.28542e-07		4.57177e-06
	773	0.787679	0.00787679	1.0091	8.08277e-07	8.15633e-07		4.38798e-06
	774	0.680396	0.00680396	1.0091	7.09564e-07	7.16022e-07		3.32743e-06
	775	0.667316	0.00667316	1.0091	6.22533e-07	6.28198e-07		2.86318e-06
	776	0.767386	0.00767386	1.0091	5.45847e-07	5.50815e-07		2.88696e-06
	777	0.813153	0.00813153	1.0091	4.7832e-07	4.82673e-07		2.68069e-06
	778	0.649328	0.00649328	1.0091	4.18894e-07	4.22707e-07		1.87467e-06
	779	0.817163	0.00817163	1.0091	3.66631e-07	3.69968e-07		2.06487e-06
	780	0.694018	0.00694018	1.0091	3.20695e-07	3.23614e-07		1.53398e-06
	781	0.611403	0.00611403	1.0091	2.80346e-07	2.82897e-07		1.18135e-06
	782	0.599171	0.00599171	1.0091	2.44926e-07	2.47155e-07		1.01144e-06
	783	0.578414	0.00578414	1.0091	2.13852e-07	2.15798e-07		8.52527e-07
	784	0.759331	0.00759331	1.0091	1.86608e-07	1.88307e-07		9.76602e-07
	785	0.490073	0.00490073	1.0091	1.62737e-07	1.64219e-07		5.49672e-07
	786	0.508463	0.00508463	1.0091	1.41835e-07	1.43125e-07		4.97046e-07
	787	0.515868	0.00515868	1.0091	1.23542e-07	1.24667e-07		4.39248e-07
	788	0.610759	0.00610759	1.0091	1.07544e-07	1.08523e-07		4.52702e-07
	789	0.667718	0.00667718	1.0091	9.35618e-08	9.44133e-08		4.30573e-07
	790	0.430116	0.00430116	1.0091	8.13481e-08	8.20885e-08		2.4115e-07
	791	0.486492	0.00486492	1.0091	7.06863e-08	7.13296e-08		2.3701e-07
	792	0.328035	0.00328035	1.0091	6.13849e-08	6.19436e-08		1.38783e-07
	793	0.581272	0.00581272	1.0091	5.32754e-08	5.37603e-08		2.13433e-07
	794	0.39077	0.0039077	1.0091	4.62094e-08	4.66299e-08		1.24453e-07
	795	0.567051	0.00567051	1.0091	4.00564e-08	4.0421e-08		1.56549e-07
	796	0.495911	0.00495911	1.0091	3.47019e-08	3.50177e-08		1.18607e-07
	797	0.786899	0.00786899	1.0091	3.0045e-08	3.03185e-08		1.62947e-07
	798	0.834097	0.00834097	1.0091	2.59974e-08	2.6234e-08		1.49452e-07
	799	0.330494	0.00330494	1.0091	2.24816e-08	2.26862e-08		5.1209e-08
	800	0.380148	0.00380148	1.0091	1.94295e-08	1.96063e-08		5.09061e-08
	801	0.519478	0.00519478	1.0091	1.67817e-08	1.69344e-08		6.0084e-08
	802	0.292631	0.00292631	1.0091	1.4486e-08	1.46178e-08		2.92162e-08
	803	0.173988	0.00173988	1.0091	1.24968e-08	1.26105e-08		1.49856e-08
	804	0.345118	0.00345118	1.0091	1.07743e-08	1.08723e-08		2.56278e-08
	805	0.140494	0.00140494	1.0091	9.28361e-09	9.36809e-09		8.98935e-09
	806	0.474469	0.00474469	1.0091	7.99435e-09	8.06711e-09		2.61424e-08
	807	0.680337	0.00680337	1.0091	6.88e-09	6.94262e-09		3.22603e-08
	808	0.516333	0.00516333	1.0091	5.91742e-09	5.97128e-09		2.1058e-08
	809	0.252304	0.00252304	1.0091	5.08645e-09	5.13274e-09		8.84492e-09
	810	0.205784	0.00205784	1.0091	4.36954e-09	4.40931e-09		6.19731e-09
	811	0.384332	0.00384332	1.0091	3.75142e-09	3.78556e-09		9.93706e-09
	812	0.631589	0.00631589	1.0091	3.2188e-09	3.24809e-09		1.40115e-08
	813	0.61631	0.0061631	1.0091	2.76014e-09	2.78526e-09		1.17243e-08
	814	0.491096	0.00491096	1.0091	2.36541e-09	2.38694e-09		8.00623e-09
	815	0.446506	0.00446506	1.0091	2.02591e-09	2.04435e-09		6.23452e-09
	816	0.643049	0.00643049	1.0091	1.7341e-09	1.74988e-09		7.6855e-09
	817	0.517656	0.00517656	1.0091	1.48342e-09	1.49692e-09		5.2925e-09
	818	0.0813394	0.000813394	1.0091	1.26822e-09	1.27976e-09		7.10968e-10
	819	0	0	1.0091	1.08358e-09	1.09344e-09		0
	820	0	0	1.0091	9.25272e-10	9.33693e-10		0
	821	0	0	1.0091	7.89614e-10	7.968e-10		0
	822	0	0	1.0091	6.7344e-10	6.79569e-10		0
	823	0	0	1.0091	5.74013e-10	5.79237e-10		0
	824	0	0	1.0091	4.88971e-10	4.93421e-10		0
	825	0	0	1.0091	4.16278e-10	4.20066e-10		0
	826	0	0	1.0091	3.54178e-10	3.57402e-10		0
	827	0	0	1.0091	3.01161e-10	3.03902e-10		0
	828	0	0	1.0091	2.55926e-10	2.58255e-10		0
	829	0	0	1.0091	2.17355e-10	2.19333e-10		0
	830	0	0	1.0091	1.84485e-10	1.86164e-10		0
	831	0	0	1.0091	1.56493e-10	1.57917e-10		0
	832	0	0	1.0091	1.32667e-10	1.33875e-10		0
	833	0	0	1.0091	1.12402e-10	1.13425e-10		0
	834	0	0	1.0091	9.51743e-11	9.60405e-11		0
	835	0	0	1.0091	8.05389e-11	8.12719e-11		0
	836	0	0	1.0091	6.8113e-11	6.87329e-11		0
	837	0	0	1.0091	5.75696e-11	5.80935e-11		0
	838	0	0	1.0091	4.8629e-11	4.90715e-11		0
	839	0	0	1.0091	4.10521e-11	4.14257e-11		0
	840	0	0	1.0091	3.46349e-11	3.49501e-11		0
	841	0	0	1.0091	2.92033e-11	2.9469e-11		0
	842	0	0	1.0091	2.46086e-11	2.48326e-11		0
	843	0	0	1.0091	2.07244e-11	2.0913e-11		0
	844	0	0	1.0091	1.74428e-11	1.76015e-11		0
	845	0	0	1.0091	1.46719e-11	1.48055e-11		0
	846	0	0	1.0091	1.23338e-11	1.24461e-11		0
	847	0	0	1.0091	1.03621e-11	1.04564e-11		0
	848	0	0	1.0091	8.7003e-12	8.77948e-12		0
	849	0	0	1.0091	7.30064e-12	7.36708e-12		0
	850	0	0	1.0091	6.12245e-12	6.17817e-12		0
	851	0	0	1.0091	5.13132e-12	5.17802e-12		0
	852	0	0	1.0091	4.29804e-12	4.33716e-12		0
	853	0	0	1.0091	3.59792e-12	3.63066e-12		0
	854	0	0	1.0091	3.01003e-12	3.03742e-12		0
	855	0	0	1.0091	2.51668e-12	2.53959e-12		0
	856	0	0	1.0091	2.10293e-12	2.12207e-12		0
	857	0	0	1.0091	1.75614e-12	1.77213e-12		0
	858	0	0	1.0091	1.46566e-12	1.479e-12		0
	859	0	0	1.0091	1.22249e-12	1.23362e-12		0
	860	0	0	1.0091	1.01905e-12	1.02833e-12		0
	861	0	0	1.0091	8.48957e-13	8.56683e-13		0
	862	0	0	1.0091	7.06828e-13	7.1326e-13		0
	863	0	0	1.0091	5.88139e-13	5.93492e-13		0
	864	0	0	1.0091	4.89086e-13	4.93537e-13		0
	865	0	0	1.0091	4.0647e-13	4.1017e-13		0
	866	0	0	1.0091	3.37607e-13	3.40679e-13		0
	867	0	0	1.0091	2.80241e-13	2.82792e-13		0
	868	0	0	1.0091	2.32483e-13	2.34599e-13		0
	869	0	0	1.0091	1.92748e-13	1.94502e-13		0
	870	0	0	1.0091	1.59708e-13	1.61161e-13		0
	871	0	0	1.0091	1.32252e-13	1.33455e-13		0
	872	0	0	1.0091	1.0945e-13	1.10446e-13		0
	873	0	0	1.0091	9.05249e-14	9.13488e-14		0
	874	0	0	1.0091	7.48271e-14	7.55081e-14		0
	875	0	0	1.0091	6.18143e-14	6.23768e-14		0
	876	0	0	1.0091	5.10337e-14	5.14981e-14		0
	877	0	0	1.0091	4.21079e-14	4.24911e-14		0
	878	0	0	1.0091	3.47224e-14	3.50384e-14		0
	879	0	0	1.0091	2.8615e-14	2.88754e-14		0
	880	0	0	1.0091	2.35676e-14	2.37821e-14		0
	881	0	0	1.0091	1.93989e-14	1.95755e-14		0
	882	0	0	1.0091	1.59579e-14	1.61032e-14		0
	883	0	0	1.0091	1.31194e-14	1.32388e-14		0
	884	0	0	1.0091	1.07793e-14	1.08774e-14		0
	885	0	0	1.0091	8.85132e-15	8.93187e-15		0
	886	0	0	1.0091	7.26377e-15	7.32988e-15		0
	887	0	0	1.0091	5.95738e-15	6.01159e-15		0
	888	0	0	1.0091	4.883e-15	4.92744e-15		0
	889	0	0	1.0091	3.99997e-15	4.03637e-15		0
	890	0	0	1.0091	3.27465e-15	3.30445e-15		0
	891	0	0	1.0091	2.67924e-15	2.70363e-15		0
	892	0	0	1.0091	2.19078e-15	2.21071e-15		0
	893	0	0	1.0091	1.79028e-15	1.80658e-15		0
	894	0	0	1.0091	1.46213e-15	1.47543e-15		0
	895	0	0	1.0091	1.1934e-15	1.20426e-15		0
	896	0	0	1.0091	9.73479e-16	9.82339e-16		0
	897	0	0	1.0091	7.93607e-16	8.00829e-16		0
	898	0	0	1.0091	6.46581e-16	6.52465e-16		0
	899	0	0	1.0091	5.26476e-16	5.31268e-16		0
	900	0	0	1.0091	4.28423e-16	4.32322e-16		0
		0
		0
		0
		0
		0
		0
		0
		0
		0
		0
		0
		0
		0
		0
		0
		0
		0
		0
		0
		0
		0
		0
		0
		0
		0
		0
		0
		0
		0
		0
		0
		0
		0
		0
		0
		0
		0
		0
		0
		0
		0
		0
		0
		0
		0
		0
		0
		0
		0
		0
		0
		0
		0
		0
		0
		0
		0
		0
		0
		0
		0
		0
		0
		0
		0
		0
		0
		0
		0
		0
		0
		0
		0
		0
		0
		0
		0
		0
		0
		0
		0
		0
		0
		0
		0
		0
		0
		0
		0
		0
		0
		0
		0
		0
		0
		0
		0
		0
		0
		0
		0
		0
		0
		0
		0
		0
		0
		0
		0
		0
		0
		0
		0
		0
		0
		0
		0
		0
		0
		0
		0
		0
		0
		0
		0
		0
		0
		0
		0
		0
		0
		0
		0
		0
		0
		0

## Sheet: Scotopic_507
		Irradiance		Scotopic				total
	Wavelength	uW/cm2	W/m2	A	B	=		20266.6	cd/m2
	300	0	0	1.0091	2.50901e-06	2.53184e-06		0
	301	0	0	1.0091	2.84107e-06	2.86693e-06		0
	302	0	0	1.0091	3.21515e-06	3.24441e-06		0
	303	0	0	1.0091	3.63629e-06	3.66939e-06		0
	304	0	0	1.0091	4.11012e-06	4.14753e-06		0
	305	0	0	1.0091	4.6429e-06	4.68516e-06		0
	306	0	0	1.0091	5.24159e-06	5.28929e-06		0
	307	0	0	1.0091	5.91391e-06	5.96774e-06		0
	308	0	0	1.0091	6.66846e-06	6.72915e-06		0
	309	0	0	1.0091	7.51475e-06	7.58314e-06		0
	310	0	0	1.0091	8.46335e-06	8.54038e-06		0
	311	0	0	1.0091	9.52596e-06	9.61266e-06		0
	312	0	0	1.0091	1.07155e-05	1.08131e-05		0
	313	0	0	1.0091	1.20464e-05	1.2156e-05		0
	314	0	0	1.0091	1.35344e-05	1.36576e-05		0
	315	0	0	1.0091	1.51971e-05	1.53354e-05		0
	316	0	0	1.0091	1.70537e-05	1.72089e-05		0
	317	0	0	1.0091	1.91257e-05	1.92998e-05		0
	318	0	0	1.0091	2.14365e-05	2.16316e-05		0
	319	0	0	1.0091	2.4012e-05	2.42306e-05		0
	320	0	0	1.0091	2.68808e-05	2.71255e-05		0
	321	0	0	1.0091	3.00742e-05	3.03479e-05		0
	322	0	0	1.0091	3.36268e-05	3.39328e-05		0
	323	0	0	1.0091	3.75764e-05	3.79184e-05		0
	324	0	0	1.0091	4.19646e-05	4.23465e-05		0
	325	0	0	1.0091	4.68371e-05	4.72633e-05		0
	326	0	0	1.0091	5.22438e-05	5.27193e-05		0
	327	0	0	1.0091	5.82397e-05	5.87697e-05		0
	328	0	0	1.0091	6.48845e-05	6.5475e-05		0
	329	0	0	1.0091	7.22441e-05	7.29016e-05		0
	330	0	0	1.0091	8.039e-05	8.11216e-05		0
	331	0	0	1.0091	8.94005e-05	9.02141e-05		0
	332	0	0	1.0091	9.93612e-05	0.000100265		0
	333	0	0	1.0091	0.000110365	0.00011137		0
	334	0	0	1.0091	0.000122514	0.000123629		0
	335	0	0	1.0091	0.000135919	0.000137156		0
	336	0	0	1.0091	0.000150699	0.00015207		0
	337	0	0	1.0091	0.000166986	0.000168506		0
	338	0	0	1.0091	0.000184922	0.000186605		0
	339	0	0	1.0091	0.000204661	0.000206524		0
	340	0	0	1.0091	0.000226371	0.000228431		0
	341	0	0	1.0091	0.000250233	0.00025251		0
	342	0	0	1.0091	0.000276444	0.00027896		0
	343	0	0	1.0091	0.000305217	0.000307995		0
	344	0	0	1.0091	0.000336782	0.000339847		0
	345	0	0	1.0091	0.000371387	0.000374767		0
	346	0	0	1.0091	0.000409302	0.000413027		0
	347	0	0	1.0091	0.000450817	0.00045492		0
	348	0	0	1.0091	0.000496243	0.000500759		0
	349	0	0	1.0091	0.000545918	0.000550886		0
	350	0	0	1.0091	0.000600204	0.000605666		0
	351	0	0	1.0091	0.000659491	0.000665493		0
	352	0	0	1.0091	0.000724198	0.000730789		0
	353	0	0	1.0091	0.000794776	0.000802009		0
	354	0	0	1.0091	0.000871707	0.00087964		0
	355	0	0	1.0091	0.00095551	0.000964205		0
	356	0	0	1.0091	0.00104674	0.00105626		0
	357	0	0	1.0091	0.00114599	0.00115642		0
	358	0	0	1.0091	0.00125389	0.0012653		0
	359	0	0	1.0091	0.00137113	0.00138361		0
	360	0	0	1.0091	0.00149843	0.00151207		0
	361	0	0	1.0091	0.00163656	0.00165146		0
	362	0	0	1.0091	0.00178635	0.00180261		0
	363	0	0	1.0091	0.00194868	0.00196641		0
	364	0	0	1.0091	0.00212448	0.00214381		0
	365	0	0	1.0091	0.00231474	0.00233581		0
	366	0	0	1.0091	0.00252053	0.00254346		0
	367	0	0	1.0091	0.00274296	0.00276792		0
	368	0	0	1.0091	0.00298322	0.00301037		0
	369	0	0	1.0091	0.00324257	0.00327208		0
	370	0	0	1.0091	0.00352235	0.00355441		0
	371	0	0	1.0091	0.00382397	0.00385878		0
	372	0	0	1.0091	0.00414892	0.00418668		0
	373	0	0	1.0091	0.00449878	0.00453972		0
	374	0	0	1.0091	0.0048752	0.00491957		0
	375	0	0	1.0091	0.00527994	0.00532799		0
	376	0	0	1.0091	0.00571484	0.00576684		0
	377	0	0	1.0091	0.00618183	0.00623809		0
	378	0	0	1.0091	0.00668297	0.00674379		0
	379	0	0	1.0091	0.00722038	0.00728609		0
	380	0.0795743	0.000795743	1.0091	0.00779631	0.00786727		0.0042758
	381	0.106375	0.00106375	1.0091	0.00841312	0.00848969		0.00616813
	382	0.0158249	0.000158249	1.0091	0.00907327	0.00915584		0.000989599
	383	0.254179	0.00254179	1.0091	0.00977932	0.00986832		0.0171318
	384	0.136403	0.00136403	1.0091	0.010534	0.0106298		0.00990309
	385	0.184487	0.00184487	1.0091	0.01134	0.0114432		0.014419
	386	0.147012	0.00147012	1.0091	0.0122004	0.0123115		0.0123619
	387	0.104536	0.00104536	1.0091	0.0131182	0.0132376		0.00945139
	388	0.0874336	0.000874336	1.0091	0.0140966	0.0142248		0.00849467
	389	0.105693	0.00105693	1.0091	0.0151387	0.0152765		0.0110278
	390	0.259107	0.00259107	1.0091	0.0162482	0.0163961		0.0290161
	391	0.190632	0.00190632	1.0091	0.0174285	0.0175871		0.0228987
	392	0.160869	0.00160869	1.0091	0.0186832	0.0188532		0.0207147
	393	0.203167	0.00203167	1.0091	0.0200162	0.0201984		0.028028
	394	0.165861	0.00165861	1.0091	0.0214315	0.0216265		0.0244991
	395	0.236874	0.00236874	1.0091	0.022933	0.0231417		0.0374397
	396	0.225789	0.00225789	1.0091	0.0245249	0.0247481		0.038165
	397	0.204034	0.00204034	1.0091	0.0262115	0.0264501		0.0368595
	398	0.230812	0.00230812	1.0091	0.0279973	0.0282521		0.0445379
	399	0.301411	0.00301411	1.0091	0.0298868	0.0301587		0.0620859
	400	0.275782	0.00275782	1.0091	0.0318845	0.0321747		0.060604
	401	0.166933	0.00166933	1.0091	0.0339954	0.0343048		0.0391126
	402	0.181276	0.00181276	1.0091	0.0362241	0.0365538		0.0452579
	403	0.33856	0.0033856	1.0091	0.0385758	0.0389269		0.0900131
	404	0.346944	0.00346944	1.0091	0.0410554	0.0414291		0.0981716
	405	0.290007	0.00290007	1.0091	0.0436681	0.0440656		0.0872828
	406	0.584192	0.00584192	1.0091	0.0464192	0.0468416		0.1869
	407	0.465139	0.00465139	1.0091	0.0493138	0.0497626		0.158091
	408	0.652096	0.00652096	1.0091	0.0523575	0.052834		0.235313
	409	0.778946	0.00778946	1.0091	0.0555555	0.0560611		0.298256
	410	0.859274	0.00859274	1.0091	0.0589134	0.0594496		0.3489
	411	1.00832	0.0100832	1.0091	0.0624367	0.0630049		0.433905
	412	0.993765	0.00993765	1.0091	0.0661309	0.0667327		0.452943
	413	1.42635	0.0142635	1.0091	0.0700015	0.0706385		0.688159
	414	1.52583	0.0152583	1.0091	0.074054	0.074728		0.778774
	415	1.82371	0.0182371	1.0091	0.0782941	0.0790066		0.9841
	416	2.15586	0.0215586	1.0091	0.082727	0.0834799		1.2292
	417	2.48359	0.0248359	1.0091	0.0873584	0.0881534		1.49534
	418	2.56127	0.0256127	1.0091	0.0921936	0.0930326		1.62746
	419	2.91714	0.0291714	1.0091	0.0972378	0.0981227		1.955
	420	3.12622	0.0312622	1.0091	0.102496	0.103429		2.20843
	421	3.91474	0.0391474	1.0091	0.107974	0.108957		2.91325
	422	4.02453	0.0402453	1.0091	0.113676	0.114711		3.15312
	423	4.76371	0.0476371	1.0091	0.119608	0.120696		3.92699
	424	4.8807	0.048807	1.0091	0.125773	0.126917		4.23081
	425	6.11083	0.0611083	1.0091	0.132176	0.133379		5.56683
	426	6.04309	0.0604309	1.0091	0.138822	0.140085		5.7819
	427	6.4805	0.064805	1.0091	0.145714	0.14704		6.50824
	428	7.73701	0.0773701	1.0091	0.152856	0.154247		8.15099
	429	8.33666	0.0833666	1.0091	0.160252	0.16171		9.20766
	430	8.87953	0.0887953	1.0091	0.167904	0.169432		10.2756
	431	9.84295	0.0984295	1.0091	0.175816	0.177416		11.9272
	432	11.8879	0.118879	1.0091	0.18399	0.185665		15.0749
	433	11.911	0.11911	1.0091	0.192429	0.19418		15.7969
	434	13.0807	0.130807	1.0091	0.201133	0.202963		18.133
	435	14.8362	0.148362	1.0091	0.210104	0.212016		21.484
	436	15.2203	0.152203	1.0091	0.219344	0.22134		23.0094
	437	16.3115	0.163115	1.0091	0.228852	0.230935		25.7279
	438	17.8164	0.178164	1.0091	0.238629	0.2408		29.302
	439	20.0058	0.200058	1.0091	0.248673	0.250936		34.2878
	440	21.4291	0.214291	1.0091	0.258984	0.261341		38.2502
	441	23.2514	0.232514	1.0091	0.269561	0.272014		43.1979
	442	24.9531	0.249531	1.0091	0.280401	0.282953		48.2236
	443	28.5101	0.285101	1.0091	0.291501	0.294154		57.2788
	444	28.9364	0.289364	1.0091	0.302858	0.305614		60.4002
	445	31.1138	0.311138	1.0091	0.314469	0.31733		67.4351
	446	33.6982	0.336982	1.0091	0.326328	0.329297		75.7907
	447	35.5158	0.355158	1.0091	0.33843	0.34151		82.8412
	448	37.8898	0.378898	1.0091	0.35077	0.353962		91.601
	449	41.0396	0.410396	1.0091	0.363341	0.366648		102.772
	450	44.2447	0.442447	1.0091	0.376137	0.37956		114.7
	451	45.2529	0.452529	1.0091	0.389148	0.39269		121.371
	452	46.6085	0.466085	1.0091	0.402368	0.40603		129.254
	453	46.1636	0.461636	1.0091	0.415786	0.41957		132.289
	454	47.4053	0.474053	1.0091	0.429393	0.433301		140.293
	455	48.0593	0.480593	1.0091	0.443179	0.447212		146.795
	456	47.3734	0.473734	1.0091	0.457132	0.461292		149.256
	457	45.1013	0.451013	1.0091	0.47124	0.475529		146.483
	458	44.3108	0.443108	1.0091	0.485492	0.48991		148.268
	459	42.2076	0.422076	1.0091	0.499873	0.504423		145.414
	460	40.5023	0.405023	1.0091	0.514371	0.519053		143.586
	461	38.0948	0.380948	1.0091	0.528971	0.533785		138.884
	462	35.8068	0.358068	1.0091	0.543658	0.548606		134.167
	463	34.1339	0.341339	1.0091	0.558417	0.563499		131.371
	464	32.3045	0.323045	1.0091	0.573231	0.578448		127.629
	465	30.484	0.30484	1.0091	0.588084	0.593436		123.557
	466	28.9766	0.289766	1.0091	0.602959	0.608447		120.418
	467	28.3668	0.283668	1.0091	0.617839	0.623461		120.793
	468	25.5424	0.255424	1.0091	0.632704	0.638462		111.383
	469	24.7596	0.247596	1.0091	0.647537	0.65343		110.5
	470	23.6497	0.236497	1.0091	0.662319	0.668347		107.956
	471	22.6252	0.226252	1.0091	0.677031	0.683193		105.574
	472	21.4168	0.214168	1.0091	0.691654	0.697948		102.093
	473	20.1413	0.201413	1.0091	0.706167	0.712593		98.0282
	474	19.9876	0.199876	1.0091	0.72055	0.727108		99.2613
	475	18.3784	0.183784	1.0091	0.734785	0.741472		93.0727
	476	17.7027	0.177027	1.0091	0.748849	0.755664		91.367
	477	16.984	0.16984	1.0091	0.762724	0.769665		89.2818
	478	16.2563	0.162563	1.0091	0.776388	0.783454		86.9873
	479	15.7609	0.157609	1.0091	0.789821	0.797009		85.7955
	480	14.8787	0.148787	1.0091	0.803003	0.810311		82.345
	481	15.42	0.1542	1.0091	0.815915	0.82334		86.7128
	482	14.4632	0.144632	1.0091	0.828534	0.836075		82.5907
	483	14.4563	0.144563	1.0091	0.840843	0.848496		83.7773
	484	14.6177	0.146177	1.0091	0.852821	0.860583		85.9194
	485	14.7295	0.147295	1.0091	0.86445	0.872317		87.7574
	486	14.5539	0.145539	1.0091	0.875709	0.883679		87.8402
	487	14.7822	0.147822	1.0091	0.886582	0.89465		90.3263
	488	14.86	0.1486	1.0091	0.897049	0.905213		91.8732
	489	15.158	0.15158	1.0091	0.907094	0.915349		94.7656
	490	15.7611	0.157611	1.0091	0.916699	0.925042		99.579
	491	15.8822	0.158822	1.0091	0.925849	0.934275		101.346
	492	16.2249	0.162249	1.0091	0.934527	0.943032		104.503
	493	16.6096	0.166096	1.0091	0.942719	0.951298		107.919
	494	16.9276	0.169276	1.0091	0.95041	0.95906		110.882
	495	17.2213	0.172213	1.0091	0.957588	0.966303		113.658
	496	17.9809	0.179809	1.0091	0.96424	0.973015		119.495
	497	18.4307	0.184307	1.0091	0.970353	0.979184		123.262
	498	19.128	0.19128	1.0091	0.975917	0.984799		128.658
	499	19.8371	0.198371	1.0091	0.980923	0.98985		134.112
	500	20.4573	0.204573	1.0091	0.985361	0.994329		138.931
	501	21.1343	0.211343	1.0091	0.989224	0.998227		144.091
	502	21.8328	0.218328	1.0091	0.992504	1.00154		149.347
	503	22.2018	0.222018	1.0091	0.995196	1.00425		152.283
	504	23.0214	0.230214	1.0091	0.997295	1.00637		158.238
	505	23.5969	0.235969	1.0091	0.998797	1.00789		162.438
	506	24.4032	0.244032	1.0091	0.999699	1.0088		168.14
	507	24.8447	0.248447	1.0091	1	1.0091		171.233
	508	25.233	0.25233	1.0091	0.999699	1.0088		173.858
	509	26.2248	0.262248	1.0091	0.998797	1.00789		180.528
	510	26.4498	0.264498	1.0091	0.997295	1.00637		181.803
	511	27.5137	0.275137	1.0091	0.995196	1.00425		188.718
	512	28.0708	0.280708	1.0091	0.992504	1.00154		192.019
	513	28.4525	0.284525	1.0091	0.989224	0.998227		193.986
	514	28.6971	0.286971	1.0091	0.985361	0.994329		194.89
	515	28.9818	0.289818	1.0091	0.980923	0.98985		195.937
	516	29.9581	0.299581	1.0091	0.975917	0.984799		201.504
	517	30.1965	0.301965	1.0091	0.970353	0.979184		201.949
	518	31.1159	0.311159	1.0091	0.96424	0.973015		206.787
	519	31.3974	0.313974	1.0091	0.957588	0.966303		207.218
	520	31.5684	0.315684	1.0091	0.95041	0.95906		206.785
	521	32.1979	0.321979	1.0091	0.942719	0.951298		209.202
	522	32.6634	0.326634	1.0091	0.934527	0.943032		210.382
	523	32.7935	0.327935	1.0091	0.925849	0.934275		209.258
	524	33.0231	0.330231	1.0091	0.916699	0.925042		208.641
	525	33.6502	0.336502	1.0091	0.907094	0.915349		210.376
	526	33.2136	0.332136	1.0091	0.897049	0.905213		205.346
	527	33.6944	0.336944	1.0091	0.886582	0.89465		205.888
	528	33.8229	0.338229	1.0091	0.875709	0.883679		204.139
	529	34.0444	0.340444	1.0091	0.86445	0.872317		202.834
	530	34.2952	0.342952	1.0091	0.852821	0.860583		201.579
	531	34.6054	0.346054	1.0091	0.840843	0.848496		200.546
	532	35.0445	0.350445	1.0091	0.828534	0.836075		200.118
	533	35.3569	0.353569	1.0091	0.815915	0.82334		198.826
	534	35.2159	0.352159	1.0091	0.803003	0.810311		194.9
	535	35.4574	0.354574	1.0091	0.789821	0.797009		193.015
	536	35.759	0.35759	1.0091	0.776388	0.783454		191.346
	537	35.8148	0.358148	1.0091	0.762724	0.769665		188.272
	538	36.3879	0.363879	1.0091	0.748849	0.755664		187.805
	539	36.1479	0.361479	1.0091	0.734785	0.741472		183.062
	540	36.7307	0.367307	1.0091	0.72055	0.727108		182.41
	541	36.6213	0.366213	1.0091	0.706167	0.712593		178.237
	542	37.0665	0.370665	1.0091	0.691654	0.697948		176.696
	543	37.3943	0.373943	1.0091	0.677031	0.683193		174.49
	544	37.0209	0.370209	1.0091	0.662319	0.668347		168.993
	545	37.5972	0.375972	1.0091	0.647537	0.65343		167.794
	546	38.0201	0.380201	1.0091	0.632704	0.638462		165.794
	547	37.8241	0.378241	1.0091	0.617839	0.623461		161.064
	548	38.5417	0.385417	1.0091	0.602959	0.608447		160.167
	549	38.6634	0.386634	1.0091	0.588084	0.593436		156.709
	550	38.8592	0.388592	1.0091	0.573231	0.578448		153.525
	551	38.8617	0.388617	1.0091	0.558417	0.563499		149.567
	552	38.9482	0.389482	1.0091	0.543658	0.548606		145.938
	553	39.8706	0.398706	1.0091	0.528971	0.533785		145.359
	554	39.4108	0.394108	1.0091	0.514371	0.519053		139.716
	555	40.2398	0.402398	1.0091	0.499873	0.504423		138.634
	556	40.2444	0.402444	1.0091	0.485492	0.48991		134.661
	557	40.4398	0.404398	1.0091	0.47124	0.475529		131.343
	558	40.6233	0.406233	1.0091	0.457132	0.461292		127.989
	559	41.0234	0.410234	1.0091	0.443179	0.447212		125.304
	560	41.5285	0.415285	1.0091	0.429393	0.433301		122.901
	561	40.7528	0.407528	1.0091	0.415786	0.41957		116.784
	562	41.2812	0.412812	1.0091	0.402368	0.40603		114.48
	563	41.9085	0.419085	1.0091	0.389148	0.39269		112.402
	564	42.0835	0.420835	1.0091	0.376137	0.37956		109.097
	565	42.2363	0.422363	1.0091	0.363341	0.366648		105.768
	566	42.1635	0.421635	1.0091	0.35077	0.353962		101.933
	567	42.0091	0.420091	1.0091	0.33843	0.34151		97.9867
	568	42.5757	0.425757	1.0091	0.326328	0.329297		95.757
	569	42.5196	0.425196	1.0091	0.314469	0.31733		92.1556
	570	43.2893	0.432893	1.0091	0.302858	0.305614		90.3598
	571	43.1155	0.431155	1.0091	0.291501	0.294154		86.6222
	572	43.504	0.43504	1.0091	0.280401	0.282953		84.0744
	573	43.5566	0.435566	1.0091	0.269561	0.272014		80.9219
	574	44.1968	0.441968	1.0091	0.258984	0.261341		78.8895
	575	44.4289	0.444289	1.0091	0.248673	0.250936		76.1465
	576	44.3815	0.443815	1.0091	0.238629	0.2408		72.9928
	577	44.9418	0.449418	1.0091	0.228852	0.230935		70.886
	578	45.6585	0.456585	1.0091	0.219344	0.22134		69.0244
	579	45.5899	0.455899	1.0091	0.210104	0.212016		66.0175
	580	46.0852	0.460852	1.0091	0.201133	0.202963		63.8851
	581	46.1557	0.461557	1.0091	0.192429	0.19418		61.214
	582	46.4693	0.464693	1.0091	0.18399	0.185665		58.9273
	583	46.9679	0.469679	1.0091	0.175816	0.177416		56.9135
	584	46.327	0.46327	1.0091	0.167904	0.169432		53.6106
	585	47.2098	0.472098	1.0091	0.160252	0.16171		52.1422
	586	47.1165	0.471165	1.0091	0.152856	0.154247		49.6375
	587	47.5104	0.475104	1.0091	0.145714	0.14704		47.7138
	588	47.3794	0.473794	1.0091	0.138822	0.140085		45.3316
	589	47.1076	0.471076	1.0091	0.132176	0.133379		42.914
	590	47.19	0.4719	1.0091	0.125773	0.126917		40.9064
	591	47.2652	0.472652	1.0091	0.119608	0.120696		38.9633
	592	47.8847	0.478847	1.0091	0.113676	0.114711		37.5165
	593	47.7777	0.477777	1.0091	0.107974	0.108957		35.555
	594	47.5337	0.475337	1.0091	0.102496	0.103429		33.5788
	595	47.3728	0.473728	1.0091	0.0972378	0.0981227		31.7482
	596	47.7321	0.477321	1.0091	0.0921936	0.0930326		30.3296
	597	47.6675	0.476675	1.0091	0.0873584	0.0881534		28.7
	598	47.3558	0.473558	1.0091	0.082727	0.0834799		27.0008
	599	47.1311	0.471311	1.0091	0.0782941	0.0790066		25.4326
	600	46.952	0.46952	1.0091	0.074054	0.074728		23.9639
	601	46.7746	0.467746	1.0091	0.0700015	0.0706385		22.5669
	602	46.4214	0.464214	1.0091	0.0661309	0.0667327		21.1581
	603	46.5685	0.465685	1.0091	0.0624367	0.0630049		20.0396
	604	45.8296	0.458296	1.0091	0.0589134	0.0594496		18.6087
	605	45.8371	0.458371	1.0091	0.0555555	0.0560611		17.5509
	606	46.1826	0.461826	1.0091	0.0523575	0.052834		16.6653
	607	46.0894	0.460894	1.0091	0.0493138	0.0497626		15.6648
	608	45.3156	0.453156	1.0091	0.0464192	0.0468416		14.4977
	609	45.3068	0.453068	1.0091	0.0436681	0.0440656		13.6359
	610	45.1255	0.451255	1.0091	0.0410554	0.0414291		12.7687
	611	45.1523	0.451523	1.0091	0.0385758	0.0389269		12.0047
	612	44.7706	0.447706	1.0091	0.0362241	0.0365538		11.1775
	613	44.2368	0.442368	1.0091	0.0339954	0.0343048		10.3647
	614	43.8946	0.438946	1.0091	0.0318845	0.0321747		9.64598
	615	43.6381	0.436381	1.0091	0.0298868	0.0301587		8.98875
	616	43.3136	0.433136	1.0091	0.0279973	0.0282521		8.35788
	617	42.8271	0.428271	1.0091	0.0262115	0.0264501		7.73689
	618	42.2038	0.422038	1.0091	0.0245249	0.0247481		7.13368
	619	41.6057	0.416057	1.0091	0.022933	0.0231417		6.5761
	620	41.0804	0.410804	1.0091	0.0214315	0.0216265		6.06795
	621	40.7852	0.407852	1.0091	0.0200162	0.0201984		5.62653
	622	40.4644	0.404644	1.0091	0.0186832	0.0188532		5.2105
	623	39.6878	0.396878	1.0091	0.0174285	0.0175871		4.76728
	624	38.9699	0.389699	1.0091	0.0162482	0.0163961		4.36405
	625	38.3436	0.383436	1.0091	0.0151387	0.0152765		4.00072
	626	37.7847	0.377847	1.0091	0.0140966	0.0142248		3.671
	627	37.3991	0.373991	1.0091	0.0131182	0.0132376		3.38136
	628	36.4741	0.364741	1.0091	0.0122004	0.0123115		3.06701
	629	36.1786	0.361786	1.0091	0.01134	0.0114432		2.82762
	630	35.6223	0.356223	1.0091	0.010534	0.0106298		2.58624
	631	35.153	0.35153	1.0091	0.00977932	0.00986832		2.36934
	632	34.5364	0.345364	1.0091	0.00907327	0.00915584		2.15971
	633	33.7835	0.337835	1.0091	0.00841312	0.00848969		1.95892
	634	33.1557	0.331557	1.0091	0.00779631	0.00786727		1.78157
	635	32.8086	0.328086	1.0091	0.00722038	0.00728609		1.63269
	636	31.7556	0.317556	1.0091	0.00668297	0.00674379		1.46267
	637	31.6462	0.316462	1.0091	0.00618183	0.00623809		1.34832
	638	30.652	0.30652	1.0091	0.00571484	0.00576684		1.20731
	639	30.161	0.30161	1.0091	0.00527994	0.00532799		1.09757
	640	29.237	0.29237	1.0091	0.0048752	0.00491957		0.982383
	641	28.8373	0.288373	1.0091	0.00449878	0.00453972		0.894137
	642	28.6906	0.286906	1.0091	0.00414892	0.00418668		0.820408
	643	27.6438	0.276438	1.0091	0.00382397	0.00385878		0.728566
	644	27.3163	0.273163	1.0091	0.00352235	0.00355441		0.663149
	645	26.7583	0.267583	1.0091	0.00324257	0.00327208		0.598002
	646	25.9782	0.259782	1.0091	0.00298322	0.00301037		0.534132
	647	25.4553	0.254553	1.0091	0.00274296	0.00276792		0.48123
	648	25.0265	0.250265	1.0091	0.00252053	0.00254346		0.434757
	649	24.3891	0.243891	1.0091	0.00231474	0.00233581		0.389093
	650	24.0948	0.240948	1.0091	0.00212448	0.00214381		0.352801
	651	23.2201	0.232201	1.0091	0.00194868	0.00196641		0.31186
	652	22.7735	0.227735	1.0091	0.00178635	0.00180261		0.280383
	653	21.9331	0.219331	1.0091	0.00163656	0.00165146		0.247393
	654	21.4357	0.214357	1.0091	0.00149843	0.00151207		0.221375
	655	21.4018	0.214018	1.0091	0.00137113	0.00138361		0.202248
	656	20.8177	0.208177	1.0091	0.00125389	0.0012653		0.179907
	657	19.8812	0.198812	1.0091	0.00114599	0.00115642		0.157028
	658	19.5338	0.195338	1.0091	0.00104674	0.00105626		0.140922
	659	19.3114	0.193114	1.0091	0.00095551	0.000964205		0.127175
	660	18.7873	0.187873	1.0091	0.000871707	0.00087964		0.112873
	661	18.1296	0.181296	1.0091	0.000794776	0.000802009		0.0993091
	662	17.8524	0.178524	1.0091	0.000724198	0.000730789		0.0891066
	663	17.4789	0.174789	1.0091	0.000659491	0.000665493		0.0794469
	664	16.9213	0.169213	1.0091	0.000600204	0.000605666		0.0699985
	665	16.3447	0.163447	1.0091	0.000545918	0.000550886		0.0614976
	666	16.0495	0.160495	1.0091	0.000496243	0.000500759		0.0548921
	667	15.4505	0.154505	1.0091	0.000450817	0.00045492		0.0480063
	668	15.186	0.15186	1.0091	0.000409302	0.000413027		0.0428394
	669	14.7932	0.147932	1.0091	0.000371387	0.000374767		0.0378655
	670	14.1514	0.141514	1.0091	0.000336782	0.000339847		0.0328475
	671	14.0121	0.140121	1.0091	0.000305217	0.000307995		0.0294759
	672	13.9106	0.139106	1.0091	0.000276444	0.00027896		0.0265038
	673	13.4026	0.134026	1.0091	0.000250233	0.00025251		0.0231147
	674	12.9044	0.129044	1.0091	0.000226371	0.000228431		0.0201332
	675	12.5081	0.125081	1.0091	0.000204661	0.000206524		0.0176433
	676	12.2032	0.122032	1.0091	0.000184922	0.000186605		0.0155531
	677	11.8599	0.118599	1.0091	0.000166986	0.000168506		0.0136494
	678	11.7504	0.117504	1.0091	0.000150699	0.00015207		0.0122045
	679	11.3997	0.113997	1.0091	0.000135919	0.000137156		0.0106789
	680	10.83	0.1083	1.0091	0.000122514	0.000123629		0.0091447
	681	10.4618	0.104618	1.0091	0.000110365	0.00011137		0.00795785
	682	10.2169	0.102169	1.0091	9.93612e-05	0.000100265		0.0069967
	683	9.91545	0.0991545	1.0091	8.94005e-05	9.02141e-05		0.00610953
	684	9.77422	0.0977422	1.0091	8.039e-05	8.11216e-05		0.00541551
	685	9.40024	0.0940024	1.0091	7.22441e-05	7.29016e-05		0.00468054
	686	9.31341	0.0931341	1.0091	6.48845e-05	6.5475e-05		0.00416491
	687	9.03327	0.0903327	1.0091	5.82397e-05	5.87697e-05		0.00362593
	688	8.85052	0.0885052	1.0091	5.22438e-05	5.27193e-05		0.00318683
	689	8.45503	0.0845503	1.0091	4.68371e-05	4.72633e-05		0.00272936
	690	8.07004	0.0807004	1.0091	4.19646e-05	4.23465e-05		0.00233407
	691	7.82003	0.0782003	1.0091	3.75764e-05	3.79184e-05		0.00202525
	692	7.8247	0.078247	1.0091	3.36268e-05	3.39328e-05		0.00181346
	693	7.5358	0.075358	1.0091	3.00742e-05	3.03479e-05		0.00156199
	694	7.29774	0.0729774	1.0091	2.68808e-05	2.71255e-05		0.00135203
	695	7.198	0.07198	1.0091	2.4012e-05	2.42306e-05		0.00119123
	696	6.97462	0.0697462	1.0091	2.14365e-05	2.16316e-05		0.00103046
	697	6.83364	0.0683364	1.0091	1.91257e-05	1.92998e-05		0.000900792
	698	6.43801	0.0643801	1.0091	1.70537e-05	1.72089e-05		0.000756704
	699	6.51602	0.0651602	1.0091	1.51971e-05	1.53354e-05		0.000682493
	700	6.2371	0.062371	1.0091	1.35344e-05	1.36576e-05		0.000581805
	701	5.95225	0.0595225	1.0091	1.20464e-05	1.2156e-05		0.00049419
	702	5.88234	0.0588234	1.0091	1.07155e-05	1.08131e-05		0.000434429
	703	5.50061	0.0550061	1.0091	9.52596e-06	9.61266e-06		0.00036114
	704	5.57329	0.0557329	1.0091	8.46335e-06	8.54038e-06		0.000325094
	705	5.25736	0.0525736	1.0091	7.51475e-06	7.58314e-06		0.000272294
	706	5.22635	0.0522635	1.0091	6.66846e-06	6.72915e-06		0.000240204
	707	4.87256	0.0487256	1.0091	5.91391e-06	5.96774e-06		0.000198604
	708	4.95236	0.0495236	1.0091	5.24159e-06	5.28929e-06		0.000178908
	709	4.74679	0.0474679	1.0091	4.6429e-06	4.68516e-06		0.000151895
	710	4.64377	0.0464377	1.0091	4.11012e-06	4.14753e-06		0.000131547
	711	4.48453	0.0448453	1.0091	3.63629e-06	3.66939e-06		0.000112391
	712	4.3471	0.043471	1.0091	3.21515e-06	3.24441e-06		9.63287e-05
	713	4.10354	0.0410354	1.0091	2.84107e-06	2.86693e-06		8.0352e-05
	714	4.08988	0.0408988	1.0091	2.50901e-06	2.53184e-06		7.07242e-05
	715	3.98978	0.0398978	1.0091	2.21442e-06	2.23457e-06		6.08926e-05
	716	3.83787	0.0383787	1.0091	1.95325e-06	1.97102e-06		5.16657e-05
	717	3.81609	0.0381609	1.0091	1.72184e-06	1.73751e-06		4.52862e-05
	718	3.78389	0.0378389	1.0091	1.51693e-06	1.53074e-06		3.95603e-05
	719	3.45335	0.0345335	1.0091	1.33561e-06	1.34776e-06		3.17888e-05
	720	3.41196	0.0341196	1.0091	1.17525e-06	1.18595e-06		2.76369e-05
	721	3.35849	0.0335849	1.0091	1.03352e-06	1.04293e-06		2.39232e-05
	722	3.14164	0.0314164	1.0091	9.08339e-07	9.16606e-07		1.9668e-05
	723	3.20551	0.0320551	1.0091	7.97839e-07	8.051e-07		1.76266e-05
	724	3.02893	0.0302893	1.0091	7.00359e-07	7.06733e-07		1.46206e-05
	725	3.01672	0.0301672	1.0091	6.14419e-07	6.20011e-07		1.27748e-05
	726	2.9698	0.029698	1.0091	5.38701e-07	5.43603e-07		1.10263e-05
	727	2.84532	0.0284532	1.0091	4.72029e-07	4.76325e-07		9.25668e-06
	728	2.84369	0.0284369	1.0091	4.1336e-07	4.17122e-07		8.10153e-06
	729	2.74028	0.0274028	1.0091	3.61766e-07	3.65058e-07		6.83246e-06
	730	2.66809	0.0266809	1.0091	3.1642e-07	3.193e-07		5.81861e-06
	731	2.42555	0.0242555	1.0091	2.76592e-07	2.7911e-07		4.62386e-06
	732	2.3271	0.023271	1.0091	2.41632e-07	2.43831e-07		3.87548e-06
	733	2.32032	0.0232032	1.0091	2.10963e-07	2.12883e-07		3.37372e-06
	734	2.22449	0.0222449	1.0091	1.84077e-07	1.85752e-07		2.82218e-06
	735	2.10864	0.0210864	1.0091	1.6052e-07	1.61981e-07		2.33285e-06
	736	2.294	0.02294	1.0091	1.39893e-07	1.41167e-07		2.2118e-06
	737	2.10416	0.0210416	1.0091	1.21844e-07	1.22953e-07		1.76701e-06
	738	1.93199	0.0193199	1.0091	1.0606e-07	1.07025e-07		1.41225e-06
	739	2.15695	0.0215695	1.0091	9.22646e-08	9.31043e-08		1.37161e-06
	740	1.84248	0.0184248	1.0091	8.02155e-08	8.09455e-08		1.01863e-06
	741	1.84579	0.0184579	1.0091	6.96979e-08	7.03322e-08		8.86662e-07
	742	1.88717	0.0188717	1.0091	6.05229e-08	6.10737e-08		7.87202e-07
	743	1.75978	0.0175978	1.0091	5.25241e-08	5.30021e-08		6.37047e-07
	744	1.7898	0.017898	1.0091	4.5555e-08	4.59696e-08		5.61948e-07
	745	1.69196	0.0169196	1.0091	3.94868e-08	3.98462e-08		4.60465e-07
	746	1.80684	0.0180684	1.0091	3.42064e-08	3.45177e-08		4.25974e-07
	747	1.45552	0.0145552	1.0091	2.96142e-08	2.98837e-08		2.9708e-07
	748	1.62133	0.0162133	1.0091	2.56231e-08	2.58563e-08		2.86325e-07
	749	1.47469	0.0147469	1.0091	2.21566e-08	2.23582e-08		2.25195e-07
	750	1.48801	0.0148801	1.0091	1.91475e-08	1.93217e-08		1.96369e-07
	751	1.56304	0.0156304	1.0091	1.65371e-08	1.66876e-08		1.7815e-07
	752	1.39764	0.0139764	1.0091	1.4274e-08	1.44039e-08		1.37498e-07
	753	1.20501	0.0120501	1.0091	1.23132e-08	1.24252e-08		1.02262e-07
	754	1.27213	0.0127213	1.0091	1.06153e-08	1.07119e-08		9.30724e-08
	755	1.12343	0.0112343	1.0091	9.14608e-09	9.22932e-09		7.08168e-08
	756	1.25038	0.0125038	1.0091	7.87546e-09	7.94713e-09		6.78691e-08
	757	1.30184	0.0130184	1.0091	6.77727e-09	6.83895e-09		6.08089e-08
	758	1.08669	0.0108669	1.0091	5.82871e-09	5.88176e-09		4.36549e-08
	759	1.2008	0.012008	1.0091	5.0099e-09	5.05549e-09		4.14624e-08
	760	1.04301	0.0104301	1.0091	4.30352e-09	4.34269e-09		3.09363e-08
	761	1.12911	0.0112911	1.0091	3.69451e-09	3.72814e-09		2.87507e-08
	762	1.06337	0.0106337	1.0091	3.16978e-09	3.19863e-09		2.32312e-08
	763	1.00346	0.0100346	1.0091	2.71794e-09	2.74268e-09		1.87973e-08
	764	1.10055	0.0110055	1.0091	2.32911e-09	2.3503e-09		1.76666e-08
	765	0.997035	0.00997035	1.0091	1.9947e-09	2.01285e-09		1.3707e-08
	766	0.87774	0.0087774	1.0091	1.70728e-09	1.72281e-09		1.03282e-08
	767	0.938876	0.00938876	1.0091	1.46039e-09	1.47368e-09		9.45001e-09
	768	1.00052	0.0100052	1.0091	1.24845e-09	1.25982e-09		8.60899e-09
	769	0.996729	0.00996729	1.0091	1.06663e-09	1.07634e-09		7.32735e-09
	770	1.00838	0.0100838	1.0091	9.10743e-10	9.19031e-10		6.3296e-09
	771	0.637218	0.00637218	1.0091	7.77168e-10	7.84241e-10		3.41317e-09
	772	0.720879	0.00720879	1.0091	6.62786e-10	6.68818e-10		3.29299e-09
	773	0.787679	0.00787679	1.0091	5.64898e-10	5.70039e-10		3.06672e-09
	774	0.680396	0.00680396	1.0091	4.81177e-10	4.85556e-10		2.25643e-09
	775	0.667316	0.00667316	1.0091	4.09618e-10	4.13346e-10		1.88393e-09
	776	0.767386	0.00767386	1.0091	3.48491e-10	3.51662e-10		1.84315e-09
	777	0.813153	0.00813153	1.0091	2.96307e-10	2.99004e-10		1.66062e-09
	778	0.649328	0.00649328	1.0091	2.51786e-10	2.54078e-10		1.12681e-09
	779	0.817163	0.00817163	1.0091	2.13826e-10	2.15772e-10		1.20427e-09
	780	0.694018	0.00694018	1.0091	1.81479e-10	1.83131e-10		8.68067e-10
	781	0.611403	0.00611403	1.0091	1.53933e-10	1.55334e-10		6.48657e-10
	782	0.599171	0.00599171	1.0091	1.3049e-10	1.31677e-10		5.38868e-10
	783	0.578414	0.00578414	1.0091	1.1055e-10	1.11556e-10		4.4071e-10
	784	0.759331	0.00759331	1.0091	9.36009e-11	9.44528e-11		4.89853e-10
	785	0.490073	0.00490073	1.0091	7.92027e-11	7.99235e-11		2.6752e-10
	786	0.508463	0.00508463	1.0091	6.69789e-11	6.75885e-11		2.34721e-10
	787	0.515868	0.00515868	1.0091	5.66077e-11	5.71228e-11		2.01265e-10
	788	0.610759	0.00610759	1.0091	4.78135e-11	4.82487e-11		2.01268e-10
	789	0.667718	0.00667718	1.0091	4.03613e-11	4.07286e-11		1.85743e-10
	790	0.430116	0.00430116	1.0091	3.405e-11	3.43599e-11		1.00939e-10
	791	0.486492	0.00486492	1.0091	2.87084e-11	2.89697e-11		9.62586e-11
	792	0.328035	0.00328035	1.0091	2.41902e-11	2.44103e-11		5.46908e-11
	793	0.581272	0.00581272	1.0091	2.03708e-11	2.05562e-11		8.16097e-11
	794	0.39077	0.0039077	1.0091	1.71441e-11	1.73001e-11		4.61732e-11
	795	0.567051	0.00567051	1.0091	1.44198e-11	1.45511e-11		5.63557e-11
	796	0.495911	0.00495911	1.0091	1.21212e-11	1.22315e-11		4.14289e-11
	797	0.786899	0.00786899	1.0091	1.01828e-11	1.02755e-11		5.52257e-11
	798	0.834097	0.00834097	1.0091	8.54927e-12	8.62707e-12		4.91474e-11
	799	0.330494	0.00330494	1.0091	7.17346e-12	7.23875e-12		1.63399e-11
	800	0.380148	0.00380148	1.0091	6.01544e-12	6.07019e-12		1.57607e-11
	801	0.519478	0.00519478	1.0091	5.04133e-12	5.08721e-12		1.80496e-11
	802	0.292631	0.00292631	1.0091	4.22241e-12	4.26084e-12		8.51601e-12
	803	0.173988	0.00173988	1.0091	3.5344e-12	3.56656e-12		4.23829e-12
	804	0.345118	0.00345118	1.0091	2.95671e-12	2.98361e-12		7.03284e-12
	805	0.140494	0.00140494	1.0091	2.47195e-12	2.49445e-12		2.3936e-12
	806	0.474469	0.00474469	1.0091	2.06543e-12	2.08423e-12		6.75418e-12
	807	0.680337	0.00680337	1.0091	1.72472e-12	1.74042e-12		8.0872e-12
	808	0.516333	0.00516333	1.0091	1.43935e-12	1.45245e-12		5.12215e-12
	809	0.252304	0.00252304	1.0091	1.20047e-12	1.2114e-12		2.08752e-12
	810	0.205784	0.00205784	1.0091	1.00064e-12	1.00974e-12		1.4192e-12
	811	0.384332	0.00384332	1.0091	8.33566e-13	8.41152e-13		2.20802e-12
	812	0.631589	0.00631589	1.0091	6.93972e-13	7.00288e-13		3.02087e-12
	813	0.61631	0.0061631	1.0091	5.77407e-13	5.82662e-13		2.45266e-12
	814	0.491096	0.00491096	1.0091	4.80133e-13	4.84502e-13		1.62511e-12
	815	0.446506	0.00446506	1.0091	3.99006e-13	4.02637e-13		1.2279e-12
	816	0.643049	0.00643049	1.0091	3.31387e-13	3.34403e-13		1.4687e-12
	817	0.517656	0.00517656	1.0091	2.75062e-13	2.77565e-13		9.81356e-13
	818	0.0813394	0.000813394	1.0091	2.28172e-13	2.30249e-13		1.27914e-13
	819	0	0	1.0091	1.89163e-13	1.90884e-13		0
	820	0	0	1.0091	1.56728e-13	1.58154e-13		0
	821	0	0	1.0091	1.29776e-13	1.30957e-13		0
	822	0	0	1.0091	1.07395e-13	1.08372e-13		0
	823	0	0	1.0091	8.88196e-14	8.9628e-14		0
	824	0	0	1.0091	7.34132e-14	7.40813e-14		0
	825	0	0	1.0091	6.06425e-14	6.11944e-14		0
	826	0	0	1.0091	5.00633e-14	5.05189e-14		0
	827	0	0	1.0091	4.13048e-14	4.16807e-14		0
	828	0	0	1.0091	3.4058e-14	3.4368e-14		0
	829	0	0	1.0091	2.80658e-14	2.83212e-14		0
	830	0	0	1.0091	2.31139e-14	2.33243e-14		0
	831	0	0	1.0091	1.90243e-14	1.91974e-14		0
	832	0	0	1.0091	1.56489e-14	1.57913e-14		0
	833	0	0	1.0091	1.28646e-14	1.29816e-14		0
	834	0	0	1.0091	1.05693e-14	1.06655e-14		0
	835	0	0	1.0091	8.67831e-15	8.75729e-15		0
	836	0	0	1.0091	7.12137e-15	7.18618e-15		0
	837	0	0	1.0091	5.84023e-15	5.89338e-15		0
	838	0	0	1.0091	4.78669e-15	4.83025e-15		0
	839	0	0	1.0091	3.92084e-15	3.95652e-15		0
	840	0	0	1.0091	3.20968e-15	3.23889e-15		0
	841	0	0	1.0091	2.62593e-15	2.64982e-15		0
	842	0	0	1.0091	2.14705e-15	2.16659e-15		0
	843	0	0	1.0091	1.75445e-15	1.77041e-15		0
	844	0	0	1.0091	1.43277e-15	1.44581e-15		0
	845	0	0	1.0091	1.16937e-15	1.18001e-15		0
	846	0	0	1.0091	9.5382e-16	9.625e-16		0
	847	0	0	1.0091	7.77533e-16	7.84609e-16		0
	848	0	0	1.0091	6.33447e-16	6.39212e-16		0
	849	0	0	1.0091	5.15751e-16	5.20445e-16		0
	850	0	0	1.0091	4.1967e-16	4.2349e-16		0
	851	0	0	1.0091	3.41283e-16	3.44389e-16		0
	852	0	0	1.0091	2.77371e-16	2.79895e-16		0
	853	0	0	1.0091	2.25292e-16	2.27342e-16		0
	854	0	0	1.0091	1.82881e-16	1.84545e-16		0
	855	0	0	1.0091	1.48364e-16	1.49714e-16		0
	856	0	0	1.0091	1.2029e-16	1.21385e-16		0
	857	0	0	1.0091	9.74692e-17	9.83563e-17		0
	858	0	0	1.0091	7.89304e-17	7.96488e-17		0
	859	0	0	1.0091	6.38793e-17	6.44607e-17		0
	860	0	0	1.0091	5.16672e-17	5.21374e-17		0
	861	0	0	1.0091	4.17645e-17	4.21446e-17		0
	862	0	0	1.0091	3.37395e-17	3.40466e-17		0
	863	0	0	1.0091	2.72401e-17	2.7488e-17		0
	864	0	0	1.0091	2.19795e-17	2.21795e-17		0
	865	0	0	1.0091	1.77241e-17	1.78854e-17		0
	866	0	0	1.0091	1.4284e-17	1.4414e-17		0
	867	0	0	1.0091	1.15047e-17	1.16094e-17		0
	868	0	0	1.0091	9.26058e-18	9.34486e-18		0
	869	0	0	1.0091	7.44972e-18	7.51752e-18		0
	870	0	0	1.0091	5.98936e-18	6.04386e-18		0
	871	0	0	1.0091	4.81237e-18	4.85617e-18		0
	872	0	0	1.0091	3.86435e-18	3.89952e-18		0
	873	0	0	1.0091	3.10122e-18	3.12944e-18		0
	874	0	0	1.0091	2.48729e-18	2.50993e-18		0
	875	0	0	1.0091	1.9937e-18	2.01185e-18		0
	876	0	0	1.0091	1.5971e-18	1.61163e-18		0
	877	0	0	1.0091	1.27862e-18	1.29026e-18		0
	878	0	0	1.0091	1.02304e-18	1.03235e-18		0
	879	0	0	1.0091	8.18048e-19	8.25493e-19		0
	880	0	0	1.0091	6.5374e-19	6.5969e-19		0
	881	0	0	1.0091	5.2212e-19	5.26871e-19		0
	882	0	0	1.0091	4.16748e-19	4.20541e-19		0
	883	0	0	1.0091	3.32442e-19	3.35467e-19		0
	884	0	0	1.0091	2.6503e-19	2.67442e-19		0
	885	0	0	1.0091	2.11162e-19	2.13083e-19		0
	886	0	0	1.0091	1.68141e-19	1.69671e-19		0
	887	0	0	1.0091	1.33804e-19	1.35022e-19		0
	888	0	0	1.0091	1.06415e-19	1.07384e-19		0
	889	0	0	1.0091	8.45819e-20	8.53517e-20		0
	890	0	0	1.0091	6.71877e-20	6.77991e-20		0
	891	0	0	1.0091	5.33384e-20	5.38239e-20		0
	892	0	0	1.0091	4.23184e-20	4.27036e-20		0
	893	0	0	1.0091	3.3555e-20	3.38604e-20		0
	894	0	0	1.0091	2.65903e-20	2.68323e-20		0
	895	0	0	1.0091	2.10586e-20	2.12502e-20		0
	896	0	0	1.0091	1.66676e-20	1.68193e-20		0
	897	0	0	1.0091	1.31842e-20	1.33042e-20		0
	898	0	0	1.0091	1.04226e-20	1.05174e-20		0
	899	0	0	1.0091	8.23446e-21	8.3094e-21		0
	900	0	0	1.0091	6.5018e-21	6.56097e-21		0
	901	0	0	1.0091	5.13062e-21	5.17731e-21		0
	902	0	0	1.0091	4.04618e-21	4.083e-21		0
	903	0	0	1.0091	3.18903e-21	3.21806e-21		0
	904	0	0	1.0091	2.51195e-21	2.53481e-21		0
	905	0	0	1.0091	1.97744e-21	1.99543e-21		0
	906	0	0	1.0091	1.55572e-21	1.56988e-21		0
	907	0	0	1.0091	1.22321e-21	1.23434e-21		0
	908	0	0	1.0091	9.61185e-22	9.69933e-22		0
	909	0	0	1.0091	7.54836e-22	7.61705e-22		0
	910	0	0	1.0091	5.92429e-22	5.97821e-22		0
	911	0	0	1.0091	4.64685e-22	4.68914e-22		0
	912	0	0	1.0091	3.64267e-22	3.67582e-22		0
	913	0	0	1.0091	2.85378e-22	2.87975e-22		0
	914	0	0	1.0091	2.23439e-22	2.25472e-22		0
	915	0	0	1.0091	1.74838e-22	1.76429e-22		0
	916	0	0	1.0091	1.36726e-22	1.3797e-22		0
	917	0	0	1.0091	1.06857e-22	1.0783e-22		0
	918	0	0	1.0091	8.34637e-23	8.42233e-23		0
	919	0	0	1.0091	6.51522e-23	6.57451e-23		0
	920	0	0	1.0091	5.08275e-23	5.12901e-23		0
	921	0	0	1.0091	3.96285e-23	3.99891e-23		0
	922	0	0	1.0091	3.08784e-23	3.11594e-23		0
	923	0	0	1.0091	2.40459e-23	2.42647e-23		0
	924	0	0	1.0091	1.87139e-23	1.88842e-23		0
	925	0	0	1.0091	1.45555e-23	1.4688e-23		0
	926	0	0	1.0091	1.13143e-23	1.14173e-23		0
	927	0	0	1.0091	8.7896e-24	8.86959e-24		0
	928	0	0	1.0091	6.82414e-24	6.88624e-24		0
	929	0	0	1.0091	5.29499e-24	5.34318e-24		0
	930	0	0	1.0091	4.10602e-24	4.14339e-24		0
	931	0	0	1.0091	3.18211e-24	3.21107e-24		0
	932	0	0	1.0091	2.46461e-24	2.48704e-24		0
	933	0	0	1.0091	1.90774e-24	1.92511e-24		0
	934	0	0	1.0091	1.47581e-24	1.48924e-24		0
	935	0	0	1.0091	1.14098e-24	1.15137e-24		0
	936	0	0	1.0091	8.8159e-25	8.89613e-25		0
	937	0	0	1.0091	6.80758e-25	6.86953e-25		0
	938	0	0	1.0091	5.2536e-25	5.30141e-25		0
	939	0	0	1.0091	4.05192e-25	4.08879e-25		0
	940	0	0	1.0091	3.12322e-25	3.15164e-25		0
	941	0	0	1.0091	2.40593e-25	2.42782e-25		0
	942	0	0	1.0091	1.85226e-25	1.86912e-25		0
	943	0	0	1.0091	1.42515e-25	1.43812e-25		0
	944	0	0	1.0091	1.09586e-25	1.10583e-25		0
	945	0	0	1.0091	8.42151e-26	8.49815e-26		0
	946	0	0	1.0091	6.4679e-26	6.52676e-26		0
	947	0	0	1.0091	4.9645e-26	5.00968e-26		0
	948	0	0	1.0091	3.80825e-26	3.84291e-26		0
	949	0	0	1.0091	2.91954e-26	2.94611e-26		0
	950	0	0	1.0091	2.23688e-26	2.25724e-26		0
	951	0	0	1.0091	1.71281e-26	1.7284e-26		0
	952	0	0	1.0091	1.31073e-26	1.32266e-26		0
	953	0	0	1.0091	1.00244e-26	1.01156e-26		0
	954	0	0	1.0091	7.66196e-27	7.73169e-27		0
	955	0	0	1.0091	5.85276e-27	5.90602e-27		0
	956	0	0	1.0091	4.46807e-27	4.50873e-27		0
	957	0	0	1.0091	3.40893e-27	3.43995e-27		0
	958	0	0	1.0091	2.59929e-27	2.62294e-27		0
	959	0	0	1.0091	1.98075e-27	1.99877e-27		0
	960	0	0	1.0091	1.50849e-27	1.52222e-27		0
	961	0	0	1.0091	1.14814e-27	1.15859e-27		0
	962	0	0	1.0091	8.73345e-28	8.81293e-28		0
	963	0	0	1.0091	6.63919e-28	6.69962e-28		0
	964	0	0	1.0091	5.0441e-28	5.09e-28		0
	965	0	0	1.0091	3.82992e-28	3.86478e-28		0
	966	0	0	1.0091	2.90627e-28	2.93272e-28		0
	967	0	0	1.0091	2.20404e-28	2.2241e-28		0
	968	0	0	1.0091	1.67048e-28	1.68568e-28		0
	969	0	0	1.0091	1.26533e-28	1.27684e-28		0
	970	0	0	1.0091	9.5786e-29	9.66578e-29		0
	971	0	0	1.0091	7.2467e-29	7.31265e-29		0
	972	0	0	1.0091	5.4792e-29	5.52907e-29		0
	973	0	0	1.0091	4.14031e-29	4.17799e-29		0
	974	0	0	1.0091	3.1267e-29	3.15516e-29		0
	975	0	0	1.0091	2.35982e-29	2.3813e-29		0
	976	0	0	1.0091	1.77996e-29	1.79616e-29		0
	977	0	0	1.0091	1.34178e-29	1.35399e-29		0
	978	0	0	1.0091	1.01085e-29	1.02005e-29		0
	979	0	0	1.0091	7.61089e-30	7.68015e-30		0
	980	0	0	1.0091	5.72692e-30	5.77904e-30		0
	981	0	0	1.0091	4.3067e-30	4.3459e-30		0
	982	0	0	1.0091	3.23674e-30	3.2662e-30		0
	983	0	0	1.0091	2.43114e-30	2.45326e-30		0
	984	0	0	1.0091	1.82494e-30	1.84155e-30		0
	985	0	0	1.0091	1.36908e-30	1.38154e-30		0
	986	0	0	1.0091	1.02647e-30	1.03581e-30		0
	987	0	0	1.0091	7.69131e-31	7.76131e-31		0
	988	0	0	1.0091	5.75963e-31	5.81205e-31		0
	989	0	0	1.0091	4.3105e-31	4.34973e-31		0
	990	0	0	1.0091	3.22403e-31	3.25337e-31		0
	991	0	0	1.0091	2.40996e-31	2.43189e-31		0
	992	0	0	1.0091	1.80035e-31	1.81674e-31		0
	993	0	0	1.0091	1.34414e-31	1.35637e-31		0
	994	0	0	1.0091	1.00293e-31	1.01206e-31		0
	995	0	0	1.0091	7.47886e-32	7.54692e-32		0
	996	0	0	1.0091	5.57363e-32	5.62436e-32		0
	997	0	0	1.0091	4.15126e-32	4.18904e-32		0
	998	0	0	1.0091	3.09001e-32	3.11814e-32		0
	999	0	0	1.0091	2.29868e-32	2.3196e-32		0
	1000	0	0	1.0091	1.70898e-32	1.72453e-32		0
	1001	0	0	1.0091	1.26979e-32	1.28135e-32		0
	1002	0	0	1.0091	9.42904e-33	9.51485e-33		0
	1003	0	0	1.0091	6.99746e-33	7.06114e-33		0
	1004	0	0	1.0091	5.18982e-33	5.23705e-33		0
	1005	0	0	1.0091	3.84683e-33	3.88184e-33		0
	1006	0	0	1.0091	2.84965e-33	2.87558e-33		0
	1007	0	0	1.0091	2.10969e-33	2.12889e-33		0
	1008	0	0	1.0091	1.56094e-33	1.57514e-33		0
	1009	0	0	1.0091	1.15422e-33	1.16473e-33		0
	1010	0	0	1.0091	8.5297e-34	8.60732e-34		0
	1011	0	0	1.0091	6.29964e-34	6.35697e-34		0
	1012	0	0	1.0091	4.64982e-34	4.69214e-34		0
	1013	0	0	1.0091	3.43001e-34	3.46122e-34		0
	1014	0	0	1.0091	2.52867e-34	2.55169e-34		0
	1015	0	0	1.0091	1.86307e-34	1.88003e-34		0
	1016	0	0	1.0091	1.37184e-34	1.38433e-34		0
	1017	0	0	1.0091	1.00953e-34	1.01871e-34		0
	1018	0	0	1.0091	7.42454e-35	7.49211e-35		0
	1019	0	0	1.0091	5.45708e-35	5.50675e-35		0
	1020	0	0	1.0091	4.00857e-35	4.04505e-35		0
	1021	0	0	1.0091	2.94278e-35	2.96956e-35		0
	1022	0	0	1.0091	2.15906e-35	2.17871e-35		0
	1023	0	0	1.0091	1.5831e-35	1.59751e-35		0
	1024	0	0	1.0091	1.16009e-35	1.17065e-35		0
	1025	0	0	1.0091	8.49601e-36	8.57333e-36		0
	1026	0	0	1.0091	6.21836e-36	6.27496e-36		0
	1027	0	0	1.0091	4.54858e-36	4.58997e-36		0
	1028	0	0	1.0091	3.32517e-36	3.35543e-36		0
	1029	0	0	1.0091	2.42935e-36	2.45146e-36		0
	1030	0	0	1.0091	1.7738e-36	1.78995e-36		0
	1031	0	0	1.0091	1.29437e-36	1.30615e-36		0
	1032	0	0	1.0091	9.43956e-37	9.52547e-37		0
	1033	0	0	1.0091	6.87991e-37	6.94252e-37		0
	1034	0	0	1.0091	5.01132e-37	5.05693e-37		0
	1035	0	0	1.0091	3.64805e-37	3.68125e-37		0
	1036	0	0	1.0091	2.65404e-37	2.67819e-37		0
